# Supplementary material for: Systematic Characterization of the Clinical Relevance of KPNA4 in Pancreatic Ductal Adenocarcinoma
Source: Front Oncol. 2022 Mar 29;12:834728. doi: 10.3389/fonc.2022.834728 (PMC9002131; doi:10.3389/fonc.2022.834728)
Supplement: Supplementary file 2 [file Table_1.xlsx]

## Sheet: Sheet1
Supplementary Table 1. Clinical characteristics of the 23 PDAC patients.
Clinical characteristics	Total (N = 23)	Percentage (%)
Age (years)
＜60	9	39.1
≥60	14	60.9
Gender
Male	14	60.9
Female	9	39.1
TNM stage
I	2	8.7
II	9	39.1
III	10	43.5
IV	2	8.7
Histological grade
G1	3	13
G2	11	47.8
G3	9	39.1
T stage
T1	1	4.3
T2	2	8.7
T3	10	43.5
T4	10	43.5
N stage
N0	12	52.2
N1	9	39.1
N2	2	8.7
M stage
M0	21	91.3
M1	2	8.7
Tumor size (cm)
＜3.5	10	43.5
≥3.5	13	56.5
