# Supplementary material for: Systematic Characterization of the Clinical Relevance of KPNA4 in Pancreatic Ductal Adenocarcinoma
Source: Front Oncol. 2022 Mar 29;12:834728. doi: 10.3389/fonc.2022.834728 (PMC9002131; doi:10.3389/fonc.2022.834728)
Supplement: Supplementary file 3 [file Table_2.xlsx]

## Sheet: Sheet1
Supplementary Table 2. List of genes with survival significance in TCGA PDAC.
Query	Statistic	P-value	FDR (BH)	Event_SD	Event_TD
LY6D	0.17072	7.35692e-08	0.000520214	172	162
ACTL6A	1.58716	8.3812e-08	0.000520214	172	172
MET	0.624226	1.0396e-07	0.000520214	172	172
USP20	-1.40187	1.62682e-07	0.000520214	172	172
THSD1P1	-0.993363	2.33113e-07	0.000520214	172	172
SPRN	-0.697241	2.40466e-07	0.000520214	172	172
FAM83A	0.207743	2.42954e-07	0.000520214	172	168
ARNTL2	0.570295	2.43163e-07	0.000520214	172	172
CAMTA2	-1.31503	2.58418e-07	0.000520214	172	172
TLE2	-0.606218	2.64148e-07	0.000520214	172	172
SEC61A2	-1.14654	3.96944e-07	0.000645977	172	172
MUM1	-1.17663	4.18546e-07	0.000645977	172	172
SFXN5	-1.00701	4.85129e-07	0.000645977	172	172
TRIM67	-0.778026	4.96755e-07	0.000645977	172	172
KPNA4	1.5122	5.05994e-07	0.000645977	172	172
CASKIN2	-0.99052	5.34335e-07	0.000645977	172	172
INSIG2	0.941044	5.57612e-07	0.000645977	172	172
UCA1	0.214446	6.2271e-07	0.000656228	172	168
ARMC10	1.48425	6.33103e-07	0.000656228	172	172
TMCO5A	0.861847	6.94215e-07	0.000683594	172	64
MRPL3	1.46088	7.99929e-07	0.000750181	172	172
SLC26A11	-0.673768	8.54399e-07	0.000752376	172	172
C9orf45	-0.604773	9.437e-07	0.000752376	172	172
NAA50	1.35017	9.52639e-07	0.000752376	172	172
GMPS	1.18252	1.00596e-06	0.000752376	172	172
KIAA1529	-0.693448	1.05056e-06	0.000752376	172	172
SGSM2	-0.665178	1.09495e-06	0.000752376	172	172
IRGQ	-1.14121	1.12994e-06	0.000752376	172	172
HMGA2	0.231142	1.16951e-06	0.000752376	172	172
CKAP2L	0.540511	1.19264e-06	0.000752376	172	172
SMC4	1.05356	1.19786e-06	0.000752376	172	172
MICAL1	-0.900718	1.22251e-06	0.000752376	172	172
ZNF18	-0.982881	1.37165e-06	0.000791449	172	172
RHOF	0.509825	1.40137e-06	0.000791449	172	172
DNAH6	-0.542669	1.44549e-06	0.000791449	172	172
PDCD10	1.49447	1.44674e-06	0.000791449	172	172
FAM25A	0.32461	1.53285e-06	0.000815891	172	101
ARMC5	-0.744017	1.71598e-06	0.000888613	172	172
MXD4	-0.990971	1.75972e-06	0.000888613	172	172
TBC1D13	-1.16375	2.04355e-06	0.00100614	172	172
MGC16703	-0.474606	2.46736e-06	0.00118418	172	169
WDR37	-1.04731	2.52543e-06	0.00118418	172	172
ANLN	0.455108	2.72618e-06	0.00120159	172	172
ZMAT1	-0.395161	2.73486e-06	0.00120159	172	172
MCF2L	-0.679847	2.74558e-06	0.00120159	172	172
EFHC1	-0.971429	2.89154e-06	0.00123796	172	172
ANAPC2	-1.14369	3.16695e-06	0.00125922	172	172
ARF6	1.24669	3.23515e-06	0.00125922	172	172
BZRAP1	-0.348111	3.29565e-06	0.00125922	172	172
ECT2	0.605173	3.30364e-06	0.00125922	172	172
PI4KB	-1.75217	3.35934e-06	0.00125922	172	172
ANO1	0.518405	3.42592e-06	0.00125922	172	172
SEPT7P2	-0.85352	3.44587e-06	0.00125922	172	172
KIF23	0.537398	3.45272e-06	0.00125922	172	172
B3GNT8	-0.518558	3.63401e-06	0.00127457	172	172
TMOD3	0.918569	3.68477e-06	0.00127457	172	172
FAM111B	0.611461	3.7057e-06	0.00127457	172	172
SLC43A2	-0.71932	3.75368e-06	0.00127457	172	172
NMD3	1.24944	3.92529e-06	0.00131025	172	172
MYEOV	0.254284	4.16952e-06	0.00136857	172	170
LAMA3	0.396441	4.26416e-06	0.00136905	172	172
NEURL4	-0.967068	4.41255e-06	0.00136905	172	172
FAM73B	-0.821842	4.4771e-06	0.00136905	172	172
TSPYL2	-0.747241	4.4873e-06	0.00136905	172	172
C1orf129	0.605317	4.54315e-06	0.00136905	172	64
ZFP3	-0.617657	4.69551e-06	0.00136905	172	172
CSNK1D	-1.42812	4.74792e-06	0.00136905	172	172
GPR87	0.187249	4.77404e-06	0.00136905	172	164
DSG3	0.159545	4.82303e-06	0.00136905	172	165
NCOA5	-0.901588	5.00229e-06	0.00136905	172	172
LDHA	0.763826	5.12468e-06	0.00136905	172	172
ARNT2	-0.485528	5.16655e-06	0.00136905	172	172
EREG	0.202809	5.27698e-06	0.00136905	172	168
CEP55	0.5118	5.45304e-06	0.00136905	172	172
IRF2BP1	-0.726371	5.46226e-06	0.00136905	172	172
COL17A1	0.210369	5.57498e-06	0.00136905	172	172
C17orf68	-0.963364	5.58764e-06	0.00136905	172	172
EPS8	0.752825	5.63232e-06	0.00136905	172	172
TMEM8B	-0.868352	5.69524e-06	0.00136905	172	172
RNF167	-1.35534	5.70368e-06	0.00136905	172	172
CYB561D1	-0.804265	5.75985e-06	0.00136905	172	172
CTSL2	0.348372	5.8087e-06	0.00136905	172	172
KIAA0195	-1.30636	5.82385e-06	0.00136905	172	172
SAFB2	-1.45926	5.83935e-06	0.00136905	172	172
ARHGAP11A	0.672493	6.02137e-06	0.00139512	172	172
SERPINB5	0.289719	6.15194e-06	0.00140879	172	168
FGD6	0.609021	6.33624e-06	0.00142523	172	172
GJB4	0.282754	6.36844e-06	0.00142523	172	165
LOC100128822	-0.842684	6.53274e-06	0.00144557	172	172
ZNF488	0.31	6.72167e-06	0.00146035	172	172
PNPLA6	-0.976368	6.86932e-06	0.00146035	172	172
RALB	1.08369	7.11177e-06	0.00146035	172	172
TAOK2	-1.41287	7.14351e-06	0.00146035	172	172
LOC338799	-0.394836	7.20783e-06	0.00146035	172	172
ANXA2P1	0.558212	7.21717e-06	0.00146035	172	172
POMT1	-0.830412	7.35532e-06	0.00146035	172	172
COMMD2	1.52578	7.3848e-06	0.00146035	172	172
KATNAL2	-0.598178	7.41297e-06	0.00146035	172	172
CA12	0.265885	7.51253e-06	0.00146035	172	172
NUSAP1	0.635404	7.57777e-06	0.00146035	172	172
CDK6	0.768481	7.63254e-06	0.00146035	172	172
MRPS22	1.293	7.74861e-06	0.00146035	172	172
RBM5	-0.977508	7.85744e-06	0.00146035	172	172
SAMD9	0.560728	7.95193e-06	0.00146035	172	172
LOC399744	-0.551002	8.01474e-06	0.00146035	172	172
ING5	-0.82129	8.05673e-06	0.00146035	172	172
DLGAP5	0.486141	8.10496e-06	0.00146035	172	172
ATP6V0A1	-0.924467	8.22723e-06	0.00146035	172	172
RALA	0.90012	8.34566e-06	0.00146035	172	172
PCDHA1	-0.256536	8.40883e-06	0.00146035	172	160
KIF20B	0.65441	8.42893e-06	0.00146035	172	172
MYOF	0.663089	8.46161e-06	0.00146035	172	172
ZNF79	-1.02048	8.52421e-06	0.00146035	172	172
DEPDC1	0.421129	8.64495e-06	0.00146035	172	171
ANXA8L2	0.223924	8.65009e-06	0.00146035	172	165
GPR126	0.427704	8.65813e-06	0.00146035	172	172
RPSAP52	0.296253	8.67579e-06	0.00146035	172	167
C15orf37	-0.711614	8.88112e-06	0.00147513	172	172
KRT13	0.141203	8.91337e-06	0.00147513	172	164
SAFB	-1.39055	9.14617e-06	0.00150104	172	172
INPP4B	0.5019	9.36311e-06	0.00152394	172	172
IL20RB	0.231744	9.62638e-06	0.00154866	172	172
CRTC1	-0.75477	9.72526e-06	0.00154866	172	172
PNPLA7	-0.488006	9.75089e-06	0.00154866	172	172
EXOG	-0.86378	9.90283e-06	0.00155021	172	172
RARRES3	0.411349	1.00133e-05	0.00155021	172	172
CDSN	0.327471	1.00161e-05	0.00155021	172	169
RANBP3	-1.4827	1.01773e-05	0.00155021	172	172
ASAP2	0.647808	1.01815e-05	0.00155021	172	172
CBX7	-0.736968	1.03242e-05	0.00155021	172	172
LRSAM1	-0.947591	1.04178e-05	0.00155021	172	172
PPP2R3A	0.738664	1.05066e-05	0.00155021	172	172
RBM14	-1.6163	1.05451e-05	0.00155021	172	172
UNK	-1.07445	1.05478e-05	0.00155021	172	172
C9orf130	-0.540604	1.06547e-05	0.00155432	172	172
FAM196B	0.356745	1.08294e-05	0.00156819	172	155
PEX13	1.12921	1.09392e-05	0.00157252	172	172
AP1S3	0.52226	1.11868e-05	0.00159161	172	172
ZNF324B	-1.10694	1.1239e-05	0.00159161	172	172
FLJ35390	-0.65562	1.13144e-05	0.00159161	172	172
REEP3	0.810233	1.14404e-05	0.00159792	172	172
CHMP2B	0.918788	1.1597e-05	0.00159855	172	172
TPX2	0.47173	1.16072e-05	0.00159855	172	172
LRRC16B	-0.315601	1.17681e-05	0.00160946	172	172
SIAH2	1.16084	1.19378e-05	0.00162141	172	172
MMP28	0.377833	1.23147e-05	0.00164705	172	172
RACGAP1	0.705616	1.25244e-05	0.00164705	172	172
DCUN1D2	-0.805681	1.25429e-05	0.00164705	172	172
CD2AP	0.762905	1.26754e-05	0.00164705	172	172
ABCA5	-0.538802	1.27172e-05	0.00164705	172	172
AHNAK2	0.326351	1.28256e-05	0.00164705	172	172
RAB10	1.2956	1.28563e-05	0.00164705	172	172
CDK1	0.564311	1.28982e-05	0.00164705	172	172
ZNF596	-0.669248	1.2933e-05	0.00164705	172	172
KRT9	0.334411	1.2963e-05	0.00164705	172	113
TMEM175	-0.608203	1.3519e-05	0.00168891	172	172
ATL3	0.740686	1.36345e-05	0.00168891	172	172
PGPEP1	-0.695591	1.37789e-05	0.00168891	172	172
PRC1	0.559163	1.38032e-05	0.00168891	172	172
INCENP	0.92626	1.38621e-05	0.00168891	172	172
KRT16	0.173738	1.3978e-05	0.00168891	172	167
GNB3	-0.41195	1.40145e-05	0.00168891	172	172
CDH3	0.332497	1.40746e-05	0.00168891	172	172
HRASLS2	0.215572	1.41265e-05	0.00168891	172	166
C2orf81	-0.577396	1.415e-05	0.00168891	172	172
ITGB6	0.361772	1.44118e-05	0.00170168	172	169
SAPS2	-0.912874	1.44354e-05	0.00170168	172	172
ZDHHC5	1.65729	1.45162e-05	0.00170168	172	172
RHOV	0.274087	1.51006e-05	0.00175971	172	172
CIRBP	-0.727058	1.52397e-05	0.00176547	172	172
TNFSF10	0.617935	1.57636e-05	0.00181549	172	172
KIF11	0.587797	1.59503e-05	0.00182351	172	172
C21orf2	-0.519893	1.60185e-05	0.00182351	172	172
DKK1	0.199542	1.6179e-05	0.00182686	172	168
VPS53	-1.36568	1.62591e-05	0.00182686	172	172
RBM10	-1.17495	1.63261e-05	0.00182686	172	172
C7orf41	-0.673247	1.65536e-05	0.00183369	172	172
KIF20A	0.520584	1.65734e-05	0.00183369	172	172
BFAR	1.04486	1.69611e-05	0.0018661	172	172
LOC100303728	-0.595751	1.72046e-05	0.00188238	172	172
HFM1	-0.344708	1.73463e-05	0.00188551	172	154
REM2	-0.402081	1.75442e-05	0.00188551	172	172
C12orf36	0.204884	1.77124e-05	0.00188551	172	165
UHRF1	0.486459	1.78097e-05	0.00188551	172	172
EIF2A	1.31867	1.78567e-05	0.00188551	172	172
YWHAZ	0.787721	1.78678e-05	0.00188551	172	172
AMIGO3	-0.646348	1.79501e-05	0.00188551	172	172
RAB11FIP3	-0.816161	1.79992e-05	0.00188551	172	172
TOP2A	0.493434	1.81451e-05	0.00189074	172	172
RGS7	-0.287778	1.84761e-05	0.0019151	172	169
CTNND1	0.911483	1.9055e-05	0.00195469	172	172
ZNF814	-0.703268	1.9106e-05	0.00195469	172	172
KRT7	0.339674	1.91559e-05	0.00195469	172	171
RAB27B	0.35999	1.94075e-05	0.00196764	172	172
NUP37	1.03906	1.96012e-05	0.00196764	172	172
MAGED2	-1.14635	1.96815e-05	0.00196764	172	172
LOC349114	-0.457479	1.97554e-05	0.00196764	172	172
ATP2A3	-0.410161	1.97823e-05	0.00196764	172	172
KIAA1908	-0.522586	2.00659e-05	0.00198582	172	172
DPH1	-0.876906	2.022e-05	0.00199106	172	172
KIF18A	0.416303	2.05436e-05	0.00201232	172	172
ABHD8	-0.596926	2.08466e-05	0.00201232	172	172
CAST	0.850372	2.08798e-05	0.00201232	172	172
TTK	0.387486	2.08817e-05	0.00201232	172	172
SGSH	-0.87536	2.13746e-05	0.00201232	172	172
BTBD17	-0.332352	2.13895e-05	0.00201232	172	145
SLC2A8	-0.772428	2.14667e-05	0.00201232	172	172
LAMC2	0.354715	2.15187e-05	0.00201232	172	172
ANXA2P2	0.614144	2.15324e-05	0.00201232	172	172
PHLDB3	-0.656185	2.15652e-05	0.00201232	172	172
ZFP91	1.12641	2.16999e-05	0.00201232	172	172
C15orf23	0.759334	2.18534e-05	0.00201232	172	172
CAV2	0.543893	2.19245e-05	0.00201232	172	172
FNDC3B	0.693262	2.19509e-05	0.00201232	172	172
EFNB2	0.621605	2.19685e-05	0.00201232	172	172
DSG2	0.572248	2.22436e-05	0.00202083	172	172
KIF14	0.45125	2.22667e-05	0.00202083	172	171
TGFA	0.469769	2.24252e-05	0.00202588	172	172
PATL1	0.875717	2.25487e-05	0.00202774	172	172
PRKCI	0.616503	2.28938e-05	0.00204583	172	172
PAQR5	0.372684	2.29577e-05	0.00204583	172	172
MCOLN1	-0.919902	2.31425e-05	0.00204798	172	172
GJB3	0.345643	2.31898e-05	0.00204798	172	169
ACACB	-0.506603	2.3361e-05	0.00205145	172	172
BRF1	-0.717895	2.34374e-05	0.00205145	172	172
CDCA5	0.484222	2.36661e-05	0.0020623	172	172
PLAU	0.342186	2.42639e-05	0.00209419	172	172
CENPE	0.545189	2.43094e-05	0.00209419	172	172
MYH16	0.217579	2.43511e-05	0.00209419	172	161
SPRR1B	0.140963	2.45567e-05	0.00209869	172	157
ZNF775	-0.604712	2.46165e-05	0.00209869	172	172
KLHL22	-0.750794	2.50618e-05	0.00212744	172	172
RAB9A	1.38321	2.5704e-05	0.00216567	172	172
FLNB	0.452166	2.5732e-05	0.00216567	172	172
C7orf43	-0.84701	2.59213e-05	0.00217216	172	172
STK3	1.01359	2.60297e-05	0.00217216	172	172
E2F7	0.334787	2.62176e-05	0.00217861	172	172
GNAI3	1.23877	2.64979e-05	0.00219029	172	172
ERGIC2	0.945416	2.65806e-05	0.00219029	172	172
NISCH	-0.81119	2.69723e-05	0.0022106	172	172
NFE2L3	0.474747	2.72232e-05	0.0022106	172	172
RPE	0.783861	2.7305e-05	0.0022106	172	172
LOC100131726	0.203466	2.73104e-05	0.0022106	172	149
LRRC8E	0.524137	2.73884e-05	0.0022106	172	172
SERPINB7	0.191416	2.79067e-05	0.00221856	172	161
CCDC106	-0.400404	2.80096e-05	0.00221856	172	172
PKD1	-0.611902	2.81434e-05	0.00221856	172	172
SOBP	-0.429251	2.82229e-05	0.00221856	172	172
RPAP2	1.24128	2.84219e-05	0.00221856	172	172
CENPA	0.403014	2.84362e-05	0.00221856	172	171
CNBP	1.7168	2.84446e-05	0.00221856	172	172
C10orf99	0.209321	2.84753e-05	0.00221856	172	81
HMMR	0.487181	2.85936e-05	0.00221856	172	172
NCK1	0.923493	2.86646e-05	0.00221856	172	172
C11orf82	0.502647	2.88025e-05	0.00221856	172	172
CELF6	-0.333586	2.90032e-05	0.00221856	172	172
TBKBP1	-0.690286	2.91014e-05	0.00221856	172	172
TSPAN7	-0.293895	2.91035e-05	0.00221856	172	172
ASPM	0.443758	2.91768e-05	0.00221856	172	172
EDC4	-1.24936	2.94611e-05	0.00222789	172	172
DGKZ	-0.746934	2.95258e-05	0.00222789	172	172
ZNF540	-0.328955	2.96972e-05	0.00223227	172	172
ZNF764	-1.48353	3.00691e-05	0.00224483	172	172
PRRT1	-0.473515	3.02104e-05	0.00224483	172	172
PELP1	-1.06321	3.02887e-05	0.00224483	172	172
PTPN14	0.548317	3.03202e-05	0.00224483	172	172
RIPK2	0.724925	3.0539e-05	0.0022496	172	172
ZNF185	0.41078	3.06131e-05	0.0022496	172	172
OR51B2	2.1324	3.09597e-05	0.00226662	172	9
LRRC37A3	-0.53976	3.11029e-05	0.00226867	172	172
U2AF1L4	-0.746381	3.14928e-05	0.00227449	172	172
INTS3	-1.16465	3.16896e-05	0.00227449	172	172
FLJ37453	-0.668808	3.17012e-05	0.00227449	172	172
ITGB5	0.631439	3.17249e-05	0.00227449	172	172
SP1	1.07162	3.17601e-05	0.00227449	172	172
MCM4	0.600168	3.19208e-05	0.00227771	172	172
TMEM139	0.352775	3.2591e-05	0.00231714	172	172
REPIN1	-0.788578	3.27882e-05	0.00232196	172	172
PTPN12	0.917857	3.29234e-05	0.00232196	172	172
PSCA	0.131883	3.30125e-05	0.00232196	172	171
VAMP2	-0.780753	3.33701e-05	0.00232747	172	172
CDA	0.281306	3.34306e-05	0.00232747	172	172
DENND4B	-1.211	3.34454e-05	0.00232747	172	172
ATOH8	-0.457096	3.37746e-05	0.00233272	172	172
OASL	0.290618	3.38223e-05	0.00233272	172	172
P2RY2	0.371082	3.40726e-05	0.00233272	172	171
C10orf111	-0.584933	3.42117e-05	0.00233272	172	171
ADAM9	0.512334	3.42535e-05	0.00233272	172	172
IPO7	0.964451	3.42824e-05	0.00233272	172	172
BUB1	0.484508	3.435e-05	0.00233272	172	172
C14orf34	0.205034	3.48439e-05	0.00235813	172	162
FBXO31	-1.32054	3.50439e-05	0.00236354	172	172
CLDN1	0.397936	3.54667e-05	0.00236948	172	172
DEF8	-0.808456	3.55691e-05	0.00236948	172	172
HJURP	0.427269	3.56574e-05	0.00236948	172	172
KLHL29	-0.697017	3.56682e-05	0.00236948	172	172
LRP3	-0.413796	3.57335e-05	0.00236948	172	172
NRAS	0.877975	3.58827e-05	0.00237139	172	172
TAP2	0.64329	3.6228e-05	0.0023862	172	172
PAK2	0.941345	3.646e-05	0.00239348	172	172
FBF1	-0.515542	3.66219e-05	0.00239368	172	172
UBE2L6	0.748081	3.67062e-05	0.00239368	172	172
HRH1	0.568697	3.6922e-05	0.00239981	172	172
TES	0.787114	3.71647e-05	0.00240764	172	172
GJB5	0.19742	3.73446e-05	0.00240795	172	169
HMGXB4	1.15158	3.74819e-05	0.00240795	172	172
ARHGAP32	0.665126	3.75364e-05	0.00240795	172	172
EXOC7	-1.14336	3.76799e-05	0.00240931	172	172
POLQ	0.433312	3.85008e-05	0.00244854	172	172
FBXO9	-1.01004	3.85763e-05	0.00244854	172	172
PERP	0.520193	3.87286e-05	0.00244854	172	172
S100A2	0.152148	3.88603e-05	0.00244854	172	171
BCL2L1	0.734531	3.90791e-05	0.00244854	172	172
DTX3	-0.410998	3.91389e-05	0.00244854	172	172
NMI	0.811403	3.91638e-05	0.00244854	172	172
TMEM104	-0.895208	3.94049e-05	0.00245582	172	172
NCAPG	0.462766	4.00194e-05	0.00247606	172	172
RNF216	-1.20084	4.01009e-05	0.00247606	172	172
BUB1B	0.511707	4.01068e-05	0.00247606	172	172
MED22	-1.2228	4.06702e-05	0.00249721	172	172
ANXA2	0.579048	4.07029e-05	0.00249721	172	172
GAN	0.510868	4.13335e-05	0.00252802	172	172
B3GNT1	-0.774347	4.15287e-05	0.00253209	172	172
TMEM41A	0.866904	4.23236e-05	0.00257259	172	172
PMPCA	-1.21874	4.29648e-05	0.00258919	172	172
SPEF2	-0.485755	4.29717e-05	0.00258919	172	172
IQGAP1	0.789807	4.31481e-05	0.00258919	172	172
SGOL1	0.422612	4.31504e-05	0.00258919	172	171
KIAA1609	0.713651	4.3254e-05	0.00258919	172	172
DMBX1	0.199773	4.40997e-05	0.00260974	172	164
SMG6	-1.07104	4.41562e-05	0.00260974	172	172
REC8	-0.290658	4.41761e-05	0.00260974	172	172
CCNB2	0.404614	4.41845e-05	0.00260974	172	172
OAS1	0.395347	4.42598e-05	0.00260974	172	172
B3GNT5	0.56372	4.44514e-05	0.00261321	172	172
DUSP28	-0.872523	4.49004e-05	0.00262469	172	172
GPRC5A	0.289346	4.49349e-05	0.00262469	172	172
CACNA1H	-0.437176	4.50465e-05	0.00262469	172	172
ZCCHC3	-1.12784	4.5386e-05	0.00263667	172	172
C3orf62	-0.657918	4.56888e-05	0.00264361	172	172
ZER1	-1.07387	4.57738e-05	0.00264361	172	172
NCBP2	1.30085	4.63856e-05	0.00266596	172	172
CDC6	0.457727	4.64317e-05	0.00266596	172	172
ZNF786	-0.792631	4.73097e-05	0.00270758	172	172
SLK	0.606941	4.74315e-05	0.00270758	172	172
PITPNA	-1.42853	4.78474e-05	0.00271422	172	172
CN5H6.4	-0.49977	4.79698e-05	0.00271422	172	172
IL1RN	0.287991	4.80145e-05	0.00271422	172	172
IGF2BP2	0.434843	4.8099e-05	0.00271422	172	172
LIPH	0.418008	4.82569e-05	0.00271534	172	172
KRT6A	0.119328	4.86234e-05	0.00272818	172	164
ITGA3	0.402819	4.87681e-05	0.00272852	172	172
MSLN	0.172462	4.90406e-05	0.00273599	172	171
ZWILCH	0.711928	4.96598e-05	0.002749	172	172
PPP1R12C	-0.712327	4.97012e-05	0.002749	172	172
RAB6A	1.1585	4.97142e-05	0.002749	172	172
FBXL18	-0.71677	4.99155e-05	0.002749	172	172
MAST3	-0.656205	5.00966e-05	0.002749	172	172
FAM5B	-0.334079	5.03119e-05	0.002749	172	151
SLURP1	0.233671	5.0434e-05	0.002749	172	93
FANCB	0.554861	5.04932e-05	0.002749	172	172
LOC729991	-0.922071	5.053e-05	0.002749	172	172
INPP5K	-1.1128	5.06744e-05	0.00274926	172	172
FAM186A	-0.443716	5.10243e-05	0.00276064	172	171
MYO1E	0.661957	5.13594e-05	0.00276542	172	172
WDR5	-1.09368	5.14106e-05	0.00276542	172	172
UPF3A	-0.886285	5.15339e-05	0.00276542	172	172
SEC31B	-0.284328	5.17753e-05	0.0027692	172	172
TOM1L2	-0.761857	5.18856e-05	0.0027692	172	172
FAM69B	-0.439797	5.23091e-05	0.00278426	172	172
CENPF	0.461475	5.2637e-05	0.00278463	172	172
SNAPC4	-0.67551	5.27092e-05	0.00278463	172	172
MEGF8	-0.675271	5.28846e-05	0.00278463	172	172
KYNU	0.392619	5.30086e-05	0.00278463	172	172
WDR88	-0.524389	5.3023e-05	0.00278463	172	167
ZBTB48	-0.777377	5.33446e-05	0.00279057	172	172
ZZEF1	-0.816359	5.35449e-05	0.00279057	172	172
B4GALT5	0.684659	5.36825e-05	0.00279057	172	172
SSBP4	-0.457305	5.37566e-05	0.00279057	172	172
SLC25A11	-1.15846	5.39225e-05	0.00279057	172	172
PPP1R3F	-0.570326	5.4015e-05	0.00279057	172	172
RASA4P	-0.516173	5.41281e-05	0.00279057	172	172
BAI3	-0.247374	5.43896e-05	0.00279673	172	169
ZNF266	-0.715293	5.49863e-05	0.00282005	172	172
PTGES	0.271164	5.51925e-05	0.00282328	172	172
MCM10	0.398288	5.61517e-05	0.0028649	172	172
OIP5	0.384129	5.6647e-05	0.00287081	172	172
NT5E	0.435386	5.66653e-05	0.00287081	172	172
C3orf47	-0.379076	5.67048e-05	0.00287081	172	172
EPHA2	0.332744	5.74716e-05	0.00289291	172	172
C2orf42	-1.07449	5.76766e-05	0.00289291	172	172
KCTD2	-0.942775	5.77484e-05	0.00289291	172	172
CASC5	0.392935	5.78081e-05	0.00289291	172	172
MRPL19	1.55492	5.79248e-05	0.00289291	172	172
ENTHD1	0.240648	5.80242e-05	0.00289291	172	161
CXCL11	0.219655	5.82543e-05	0.00289291	172	172
TMEM48	0.664442	5.83171e-05	0.00289291	172	172
IL31RA	0.260955	5.84633e-05	0.00289291	172	157
STK11IP	-1.04498	5.89882e-05	0.00290579	172	172
KLK10	0.192245	5.90189e-05	0.00290579	172	170
EML6	-0.371553	5.92843e-05	0.00291158	172	172
SPINK7	0.331405	5.9873e-05	0.00292504	172	88
TSC1	-1.11317	5.99923e-05	0.00292504	172	172
FOXP4	-0.63394	6.00038e-05	0.00292504	172	172
NCAPH	0.433439	6.05257e-05	0.00294319	172	172
JMJD5	-0.70872	6.0803e-05	0.0029494	172	172
ANGEL1	-0.765267	6.2096e-05	0.00300079	172	172
HES2	0.229021	6.21673e-05	0.00300079	172	170
NRIP2	-0.523228	6.26503e-05	0.00300955	172	172
TYK2	-1.01553	6.26896e-05	0.00300955	172	172
PISD	-1.13089	6.28071e-05	0.00300955	172	172
HSBP1L1	0.475423	6.3033e-05	0.00301304	172	172
IRAK2	0.431004	6.39133e-05	0.00304772	172	172
RPTOR	-1.04738	6.42791e-05	0.00305653	172	172
PCSK1N	-0.170184	6.4499e-05	0.00305653	172	172
ERCC6L	0.459701	6.45637e-05	0.00305653	172	172
LMO7	0.482699	6.51293e-05	0.00307591	172	172
EIF4G1	1.24087	6.58729e-05	0.00309244	172	172
PIK3CB	0.97361	6.64795e-05	0.00309244	172	172
ANKRD57	0.657919	6.65204e-05	0.00309244	172	172
LOC338758	-0.460678	6.68432e-05	0.00309244	172	172
ZNF594	-0.513759	6.68457e-05	0.00309244	172	172
HCFC1	-1.45533	6.69776e-05	0.00309244	172	172
VGLL1	0.188318	6.72548e-05	0.00309244	172	164
MTMR4	-0.881473	6.73936e-05	0.00309244	172	172
LPHN1	-0.480633	6.73951e-05	0.00309244	172	172
PGS1	-0.857123	6.76177e-05	0.00309244	172	172
SFTA2	0.219293	6.78321e-05	0.00309244	172	165
ERO1L	0.382969	6.78448e-05	0.00309244	172	172
TTC21A	-0.572038	6.79608e-05	0.00309244	172	172
PALB2	0.910245	6.81002e-05	0.00309244	172	172
TMEM198	-0.460488	6.8283e-05	0.00309244	172	172
SLC16A11	-0.279426	6.82882e-05	0.00309244	172	172
ZFP36L1	0.682798	6.85587e-05	0.00309244	172	172
KLF5	0.383764	6.86237e-05	0.00309244	172	172
FXR2	-1.20137	6.87623e-05	0.00309244	172	172
FGF17	-0.285543	6.88131e-05	0.00309244	172	163
QRICH2	-0.439691	6.8878e-05	0.00309244	172	172
C17orf86	-0.535935	6.89336e-05	0.00309244	172	172
RND2	-0.369416	6.95703e-05	0.0031139	172	172
PLEK2	0.333646	6.9993e-05	0.00311683	172	172
GYG2	-0.318649	7.01697e-05	0.00311683	172	172
ARVCF	-0.401202	7.02139e-05	0.00311683	172	172
CLSPN	0.344499	7.04146e-05	0.00311683	172	171
TMEM87A	0.992379	7.04271e-05	0.00311683	172	172
KIAA1524	0.54281	7.10075e-05	0.00313066	172	172
PDZD4	-0.304305	7.10574e-05	0.00313066	172	172
HDAC5	-0.764342	7.1335e-05	0.00313587	172	172
DIAPH3	0.421961	7.24482e-05	0.00317772	172	172
AREG	0.263494	7.26276e-05	0.00317851	172	172
LOC389332	-0.202236	7.30316e-05	0.00318195	172	170
TPCN1	-0.904541	7.30416e-05	0.00318195	172	172
ZNF554	-0.771518	7.31911e-05	0.00318195	172	172
UCHL5	1.0417	7.35805e-05	0.00319026	172	172
ZNF222	-0.865326	7.37887e-05	0.00319026	172	172
KIAA0101	0.417203	7.40958e-05	0.00319026	172	172
RAD51	0.435902	7.42959e-05	0.00319026	172	172
SOCS2	-0.537399	7.44133e-05	0.00319026	172	172
TBC1D17	-0.812882	7.45598e-05	0.00319026	172	172
RBM11	-0.281483	7.45865e-05	0.00319026	172	171
GBP2	0.692019	7.4678e-05	0.00319026	172	172
CDC20	0.33785	7.5172e-05	0.00320208	172	172
PLS3	0.832501	7.54314e-05	0.00320208	172	172
SHCBP1	0.481293	7.54426e-05	0.00320208	172	172
ZNF48	-1.13384	7.57386e-05	0.00320774	172	172
MKI67	0.414075	7.61184e-05	0.00320975	172	172
LOC100270804	-0.414369	7.62743e-05	0.00320975	172	172
MFI2	0.266117	7.62751e-05	0.00320975	172	172
IQCC	-0.748882	7.65382e-05	0.00321395	172	172
MED9	-1.02127	7.69396e-05	0.00322393	172	172
METAP1	1.25496	7.75474e-05	0.0032344	172	172
CENPI	0.371849	7.79582e-05	0.0032344	172	171
RRM2	0.419026	7.80372e-05	0.0032344	172	172
NIP7	1.01442	7.81471e-05	0.0032344	172	172
BTNL9	-0.357995	7.83722e-05	0.0032344	172	172
TBL1XR1	1.22949	7.84013e-05	0.0032344	172	172
F7	-0.345554	7.8472e-05	0.0032344	172	168
CYB5D2	-0.648142	7.85032e-05	0.0032344	172	172
GADD45G	-0.382201	7.91046e-05	0.00325237	172	172
TCEAL6	-0.569769	8.00114e-05	0.0032828	172	172
CDCP1	0.503859	8.03685e-05	0.00329041	172	172
ZNF491	-0.444955	8.05309e-05	0.00329041	172	172
PPFIBP1	0.74139	8.14281e-05	0.00332017	172	172
CCNA2	0.531321	8.27491e-05	0.00336117	172	172
RSPH4A	-0.335322	8.27749e-05	0.00336117	172	170
RUFY3	-0.757873	8.38042e-05	0.00339187	172	172
ZNF821	-0.52493	8.38932e-05	0.00339187	172	172
LMNB1	0.600437	8.40475e-05	0.00339187	172	172
ZSCAN21	-1.02833	8.45909e-05	0.00340682	172	172
FAM83B	0.34061	8.50894e-05	0.00341633	172	168
CROCCL2	-0.417047	8.55694e-05	0.00341633	172	172
ZNF446	-0.759316	8.56239e-05	0.00341633	172	172
ASPH	0.529851	8.56497e-05	0.00341633	172	172
PROM2	0.24419	8.57675e-05	0.00341633	172	172
FAM53B	-0.673792	8.58679e-05	0.00341633	172	172
RAB4B	-0.757574	8.62674e-05	0.0034253	172	172
GIGYF1	-0.596963	8.66207e-05	0.0034318	172	172
TMCC1	1.05238	8.67795e-05	0.0034318	172	172
TPM4	0.801572	8.70621e-05	0.00343241	172	172
ARHGAP42	0.514879	8.73055e-05	0.00343241	172	172
RHOD	0.333541	8.78324e-05	0.00343241	172	172
C19orf63	-0.703414	8.79109e-05	0.00343241	172	172
NEK2	0.377664	8.7939e-05	0.00343241	172	172
FAM123A	-0.465094	8.80519e-05	0.00343241	172	102
JAG1	0.642219	8.83306e-05	0.00343241	172	172
LPCAT2	0.467501	8.84038e-05	0.00343241	172	172
LHFPL1	-0.524632	8.84776e-05	0.00343241	172	112
DEPDC1B	0.358999	8.85378e-05	0.00343241	172	172
UBOX5	-0.924204	8.92677e-05	0.00345391	172	172
B4GALNT4	-0.245936	9.03456e-05	0.00348876	172	172
PTPRR	0.267346	9.06654e-05	0.00349426	172	172
CASP4	1.00654	9.15007e-05	0.00351956	172	172
C3orf71	-0.599195	9.18077e-05	0.00352235	172	172
LOC728392	-0.319883	9.1931e-05	0.00352235	172	172
MLYCD	-0.89304	9.2397e-05	0.00353333	172	172
ZBED2	0.189144	9.28751e-05	0.00354473	172	167
DDX60L	0.6075	9.33974e-05	0.00355777	172	172
TMEM86B	-0.390236	9.37442e-05	0.00356409	172	172
KRT19	0.370134	9.40425e-05	0.00356854	172	172
SEMA3C	0.339044	9.4741e-05	0.00358689	172	172
AHNAK	0.608032	9.49742e-05	0.00358689	172	172
C20orf46	-0.350365	9.51029e-05	0.00358689	172	172
ASPSCR1	-0.575546	9.55082e-05	0.00358689	172	172
RFX1	-0.750193	9.55809e-05	0.00358689	172	172
FXR1	1.13574	9.5779e-05	0.00358689	172	172
AMIGO2	0.396688	9.5801e-05	0.00358689	172	172
DHRS9	0.147589	9.64743e-05	0.00360525	172	172
SAMD9L	0.448772	9.70255e-05	0.00361898	172	172
LOC145837	-0.255417	9.74383e-05	0.00362751	172	170
SCAMP5	-0.298026	9.78672e-05	0.0036366	172	172
C11orf86	0.157582	9.9116e-05	0.00367527	172	164
LRRC4B	-0.343636	9.92812e-05	0.00367527	172	172
ROD1	0.87946	9.96292e-05	0.00368123	172	172
MOCOS	0.374501	0.000100791	0.00371178	172	172
KIFC1	0.412015	0.000100833	0.00371178	172	172
ANXA8	0.150518	0.000101158	0.00371436	172	168
TRIM59	0.624008	0.000101466	0.00371436	172	172
LOC100272217	-0.430464	0.000101501	0.00371436	172	172
ZNF763	-0.585883	0.000101657	0.00371436	172	172
CAB39	0.883539	0.00010254	0.00372162	172	172
NCEH1	0.507583	0.000102581	0.00372162	172	172
KCNN4	0.260141	0.000102594	0.00372162	172	172
ESCO2	0.412162	0.000102612	0.00372162	172	172
FBLL1	-0.251706	0.000103457	0.00374536	172	172
SCEL	0.175612	0.000104129	0.00375888	172	168
RFXAP	-0.69715	0.000104212	0.00375888	172	172
TATDN1	0.661364	0.0001056	0.00379939	172	172
ARHGAP11B	0.4618	0.000105721	0.00379939	172	170
LINGO3	-0.28498	0.000106041	0.0038034	172	126
PADI1	0.122365	0.000106219	0.0038034	172	169
LOC100190938	-0.36531	0.000106631	0.00381124	172	172
YAP1	0.683355	0.000107666	0.00383139	172	172
PRLR	-0.254214	0.000107754	0.00383139	172	172
ZNF324	-0.96508	0.000107833	0.00383139	172	172
MUC21	0.147053	0.00010806	0.00383139	172	146
RTN1	-0.200158	0.000108168	0.00383139	172	172
LY6G5C	-0.613325	0.000108773	0.00384407	172	172
SLC25A14	-0.938236	0.000108916	0.00384407	172	172
KIAA1683	-0.370093	0.000109267	0.00384954	172	172
FGFBP1	0.164036	0.000110359	0.00388107	172	164
FAM117A	-0.598604	0.000111606	0.00391128	172	172
OAS3	0.401076	0.000111615	0.00391128	172	172
ZNF248	-0.796093	0.00011245	0.00393355	172	172
C20orf160	-0.431518	0.000113052	0.00394531	172	172
VPS26A	1.09193	0.000113416	0.00394531	172	172
SPTY2D1	0.871686	0.000113441	0.00394531	172	172
LOC100131193	-0.508213	0.000113587	0.00394531	172	172
PBK	0.386376	0.000113831	0.00394682	172	172
LOC390595	-0.378174	0.000114768	0.00396694	172	170
FAM155B	-0.262901	0.000114882	0.00396694	172	172
ZNF76	-0.896058	0.000115016	0.00396694	172	172
RYK	1.06931	0.000115272	0.00396882	172	172
ZCCHC18	-0.317659	0.000115875	0.00398263	172	172
PRRG1	0.587216	0.000116084	0.00398287	172	172
CAPRIN1	1.20674	0.000116771	0.00398811	172	172
MPZL2	0.36059	0.00011685	0.00398811	172	172
KIF2C	0.381003	0.000117038	0.00398811	172	172
SLC35F2	0.52725	0.000117047	0.00398811	172	172
TMC7	0.347845	0.000117531	0.00399768	172	172
ITGA2	0.413694	0.000118001	0.00400674	172	172
LAMB3	0.302281	0.000118364	0.00401216	172	172
PSMB9	0.515679	0.00011914	0.00402455	172	172
IL18	0.464782	0.000119306	0.00402455	172	172
PRR11	0.297263	0.000119343	0.00402455	172	168
ZNF746	-1.07174	0.000119621	0.00402705	172	172
APBA1	-0.460787	0.000119907	0.00402944	172	172
PCDH1	0.537102	0.000120102	0.00402944	172	172
TRIM29	0.180054	0.000122264	0.00407963	172	170
EIF2AK2	0.575413	0.000122279	0.00407963	172	172
SFRS14	-0.759651	0.000122291	0.00407963	172	172
MSI1	-0.307501	0.000122426	0.00407963	172	172
TNRC6C	-0.619206	0.0001227	0.00408186	172	172
KCTD14	0.369732	0.000124544	0.00412861	172	172
CMTM1	0.482762	0.000124737	0.00412861	172	172
ZNF37B	-0.470679	0.000124817	0.00412861	172	172
LOC286367	-0.400746	0.000124944	0.00412861	172	172
ZNF557	-0.907791	0.000125783	0.00414935	172	172
MAGED4B	-0.27334	0.000126406	0.00416294	172	172
CBX3	1.02688	0.000126959	0.00417416	172	172
SLC44A1	0.671177	0.000127426	0.00418255	172	172
CMTM7	0.411952	0.000128435	0.0041963	172	172
SLC4A8	-0.30398	0.000128535	0.0041963	172	172
CLDN16	0.321457	0.000128599	0.0041963	172	161
TMEM43	0.857634	0.000128697	0.0041963	172	172
KLHL32	-0.26884	0.000128966	0.00419813	172	171
ASF1B	0.453373	0.000129557	0.00420489	172	172
C9orf172	-0.269108	0.000129899	0.00420489	172	171
TCEAL3	-0.63534	0.000130139	0.00420489	172	172
DDX60	0.411415	0.00013017	0.00420489	172	172
C17orf59	-0.707126	0.000130242	0.00420489	172	172
NOVA2	-0.487629	0.000130737	0.00420872	172	172
LOC401588	-0.568177	0.000130942	0.00420872	172	172
PLA2G16	0.420589	0.000131001	0.00420872	172	172
PPP2R3B	-0.4554	0.000131415	0.00421512	172	172
DLGAP3	-0.281128	0.000131963	0.00422581	172	172
TGFBI	0.335751	0.000132431	0.00422682	172	172
GPR162	-0.3461	0.000132589	0.00422682	172	172
NXF2B	-0.633174	0.000132638	0.00422682	172	48
SNPH	-0.369428	0.00013307	0.00422722	172	172
CRY2	-0.695476	0.00013308	0.00422722	172	172
LOC339047	-0.503549	0.000133592	0.00423397	172	172
PLK1	0.410802	0.000133722	0.00423397	172	172
MGC23284	-0.51432	0.000134249	0.00424383	172	172
TRIM16	0.433614	0.000135197	0.00426693	172	172
MAP3K5	0.682118	0.000135899	0.00427576	172	172
BACH1	0.642901	0.000136021	0.00427576	172	172
STK38L	0.597116	0.000136128	0.00427576	172	172
TNS4	0.167268	0.000137439	0.00429524	172	168
RNF166	-0.7394	0.000137463	0.00429524	172	172
C16orf5	-0.488372	0.00013747	0.00429524	172	172
STAT1	0.467802	0.000138009	0.00429524	172	172
IL15RA	0.634045	0.00013801	0.00429524	172	172
FAM110B	-0.441302	0.000138173	0.00429524	172	172
ARL6IP1	0.631682	0.000138275	0.00429524	172	172
KLF3	0.787456	0.000139462	0.00432529	172	172
FBXL16	-0.241973	0.00014044	0.00434802	172	172
CCDC6	0.903967	0.000140785	0.00434802	172	172
LOC284440	-0.536295	0.000140941	0.00434802	172	172
TUBGCP6	-0.574409	0.000141169	0.00434802	172	172
LOC401431	-0.312309	0.000141299	0.00434802	172	172
CTNNA1	0.913189	0.000141896	0.00435595	172	172
ANO6	0.674991	0.000141999	0.00435595	172	172
LOC100128288	-0.458793	0.000142616	0.00436809	172	172
KCNH2	-0.241022	0.000143198	0.00437434	172	172
CACNA1B	-0.19942	0.000143425	0.00437434	172	167
HERC2P4	-0.350314	0.000143487	0.00437434	172	151
SMAD3	0.503261	0.000144085	0.00438578	172	172
NEU2	1.26442	0.000144445	0.00438605	172	7
C12orf70	0.315795	0.000144634	0.00438605	172	169
SERBP1	1.30405	0.000144761	0.00438605	172	172
ANKRD22	0.304996	0.000145839	0.00439966	172	172
LQK1	-0.289051	0.000145957	0.00439966	172	172
MRPS10	0.868712	0.000145994	0.00439966	172	172
TECPR1	-0.554105	0.000146104	0.00439966	172	172
FOXM1	0.302554	0.000146669	0.00440993	172	172
TM4SF1	0.376589	0.000147331	0.00442307	172	172
KIF4A	0.418229	0.00014777	0.00442829	172	172
COQ10A	-0.684427	0.000147954	0.00442829	172	172
S100P	0.162876	0.000148457	0.00443436	172	171
C6orf122	-0.472856	0.000148792	0.00443436	172	172
ZNF547	-0.476184	0.000148833	0.00443436	172	172
MELK	0.3263	0.000149205	0.00443873	172	172
GOLGA1	-1.34002	0.000149976	0.00444964	172	172
SARM1	-0.557296	0.000150023	0.00444964	172	172
NXPH1	-0.399732	0.000150436	0.00445212	172	107
CASKIN1	-0.302712	0.000150841	0.00445212	172	168
IL1RAP	0.425527	0.000150974	0.00445212	172	172
TUBA1C	0.548296	0.000151099	0.00445212	172	172
SCN11A	-0.382348	0.000151527	0.00445212	172	170
DHX32	0.943721	0.000151756	0.00445212	172	172
C19orf33	0.235546	0.000151797	0.00445212	172	171
CD99L2	-0.541929	0.00015202	0.00445212	172	172
CKLF	0.646558	0.000152261	0.00445212	172	172
PRPSAP2	-0.821447	0.000152368	0.00445212	172	172
LY75	0.370689	0.000153277	0.00447121	172	172
DTX3L	0.90072	0.000153475	0.00447121	172	172
SLC25A44	-1.13656	0.000154055	0.00448148	172	172
PPIEL	-0.332221	0.000157368	0.00456334	172	172
LGALS3	0.427372	0.000157562	0.00456334	172	172
CA8	-0.286324	0.00015776	0.00456334	172	172
LOC100128811	-0.754046	0.000157796	0.00456334	172	55
C7orf26	-1.04219	0.000158252	0.00456982	172	172
DNAJC5	-1.01701	0.00015918	0.00458989	172	172
AMZ2P1	-0.728753	0.000159528	0.00459319	172	172
NOVA1	-0.226307	0.000160143	0.00460418	172	172
LRRC1	0.760619	0.000161036	0.00461928	172	172
PRPF40A	1.19172	0.000161454	0.00461928	172	172
OAS2	0.334108	0.000161489	0.00461928	172	172
TFG	0.91086	0.000161607	0.00461928	172	172
LOC92973	-0.443278	0.000162203	0.00462308	172	172
KIF18B	0.366236	0.000162414	0.00462308	172	172
AHI1	-0.745365	0.00016262	0.00462308	172	172
DOM3Z	-0.710191	0.000162679	0.00462308	172	172
NT5M	-0.437978	0.000163642	0.00464039	172	172
ZSWIM7	-0.772576	0.000163817	0.00464039	172	172
BATF2	0.407102	0.000163995	0.00464039	172	172
C17orf76	-0.440283	0.000164328	0.00464314	172	172
EGLN2	-0.898505	0.000164896	0.00465251	172	172
SERPINB1	0.479696	0.000165736	0.00466955	172	172
CAPN1	0.749583	0.000166163	0.0046721	172	172
LOC100129637	-0.523891	0.000166308	0.0046721	172	172
CAPZA1	0.857499	0.000166661	0.0046721	172	172
C12orf34	-0.291537	0.000166776	0.0046721	172	172
TTC23L	-0.401894	0.000167946	0.00469256	172	170
UBE2O	-0.91535	0.000168328	0.00469256	172	172
LOC440905	-0.223183	0.000168637	0.00469256	172	171
SLC25A27	-0.285209	0.000168756	0.00469256	172	172
CKS2	0.434564	0.000168836	0.00469256	172	172
CHMP4C	0.54332	0.000168936	0.00469256	172	172
C12orf11	0.89585	0.000169238	0.00469433	172	172
FBRSL1	-0.531882	0.000169635	0.00469513	172	172
ANXA1	0.363648	0.000170136	0.00469513	172	172
ZNF226	-0.819996	0.000170207	0.00469513	172	172
GNA15	0.379743	0.000170221	0.00469513	172	172
NPIP	-0.48094	0.000171359	0.00471992	172	172
MGLL	0.478332	0.000173227	0.00476471	172	172
GRHL2	0.391285	0.000173507	0.00476575	172	171
CACNA1A	-0.249426	0.000173992	0.00477241	172	172
S100A16	0.415344	0.000175377	0.00480371	172	172
ZNF789	-0.464325	0.000175736	0.00480686	172	172
FERMT1	0.379411	0.000176717	0.00482699	172	171
PNMA3	-0.257328	0.000177345	0.00483745	172	169
GNG7	-0.257992	0.000177799	0.00484312	172	172
CDK3	-0.352981	0.000178898	0.00485934	172	172
MTHFD1	0.856061	0.000178973	0.00485934	172	172
C9orf86	-0.727649	0.000179146	0.00485934	172	172
ANXA2P3	0.3169	0.000179381	0.00485934	172	170
UBE2H	0.863774	0.000180622	0.00488258	172	172
ZBTB40	-0.72269	0.000180748	0.00488258	172	172
C4orf43	1.12945	0.000181862	0.00488258	172	172
ZNF862	-0.570105	0.000182049	0.00488258	172	172
ELMOD3	-0.762844	0.000182064	0.00488258	172	172
CCDC68	0.45566	0.000182246	0.00488258	172	172
KIAA0114	-0.633249	0.000182379	0.00488258	172	172
TDRD6	-0.311785	0.000182547	0.00488258	172	171
SEZ6L	-0.15186	0.000182713	0.00488258	172	168
RBBP8	0.681469	0.000182796	0.00488258	172	172
ZNF564	-1.07696	0.000182966	0.00488258	172	172
ARHGAP18	0.699107	0.000183861	0.0048953	172	172
FMN1	0.330909	0.000184316	0.0048953	172	172
DMAP1	-0.7064	0.000184358	0.0048953	172	172
MARK1	-0.34226	0.000184437	0.0048953	172	172
WDR85	-0.624228	0.000185804	0.00491924	172	172
AGPS	0.921133	0.00018586	0.00491924	172	172
SFN	0.23752	0.000186089	0.00491924	172	170
TMEM151B	-0.395189	0.00018642	0.00492138	172	172
ZNF467	-0.312724	0.000187023	0.0049307	172	172
PART1	-0.211209	0.000188248	0.00495397	172	160
PMS2	-1.29879	0.000188409	0.00495397	172	172
C7orf51	-0.288757	0.00018984	0.00497915	172	172
C1QTNF4	-0.275874	0.000189886	0.00497915	172	168
TBL1X	-0.596973	0.000190125	0.00497915	172	172
RXRA	-0.713091	0.00019186	0.0050179	172	172
SDR16C5	0.214958	0.000192383	0.00502491	172	169
FLRT3	0.334831	0.000192776	0.00502851	172	172
AKD1	-0.634266	0.000194848	0.0050754	172	172
WNT7A	0.158243	0.000195089	0.0050754	172	163
BCAS3	-1.00098	0.000195616	0.00508241	172	172
EPX	-0.548962	0.000196871	0.00510827	172	128
TTLL6	-0.214216	0.000197142	0.00510858	172	171
GSK3B	1.12934	0.000198045	0.00511353	172	172
CORT	-0.353817	0.000198081	0.00511353	172	170
ARL14	0.20604	0.000198112	0.00511353	172	169
C2orf66	-0.48716	0.000199019	0.00512076	172	125
CDCA2	0.365804	0.000199091	0.00512076	172	172
SDR39U1	-0.511262	0.000199204	0.00512076	172	172
ENHO	-0.269577	0.000199433	0.00512076	172	171
B3GNT2	0.863997	0.000199965	0.00512774	172	172
CHRNA10	-0.387533	0.000200806	0.00514261	172	172
DTL	0.438886	0.000201382	0.00515068	172	172
DLX3	0.261341	0.000201796	0.00515456	172	168
MYBL2	0.306038	0.000202866	0.00517518	172	172
TMPRSS4	0.232459	0.0002035	0.00518157	172	169
CXorf38	0.76538	0.000203657	0.00518157	172	172
RUNDC3A	-0.182964	0.000203906	0.00518157	172	172
APBA3	-0.613749	0.000204596	0.00519242	172	172
SECISBP2	-1.18976	0.000205095	0.00519349	172	172
DDX10	1.15808	0.000205166	0.00519349	172	172
RPAIN	-0.717997	0.000205737	0.00519471	172	172
PTPRN2	-0.281147	0.000205816	0.00519471	172	172
ANXA3	0.430052	0.000206005	0.00519471	172	172
RBM6	-0.74984	0.000206772	0.00520738	172	172
CUL9	-0.945111	0.000208855	0.00525229	172	172
ZNF490	-1.00678	0.000209089	0.00525229	172	172
FAM3C	0.587719	0.000209522	0.00525646	172	172
SSR3	0.697873	0.000209853	0.00525807	172	172
RSAD1	-0.87523	0.000210466	0.00526674	172	172
FRMD6	0.411391	0.000211262	0.00527995	172	172
EFR3B	-0.31105	0.000211535	0.00528007	172	172
RNF141	0.772875	0.000212049	0.0052845	172	172
OTUD5	-1.27008	0.000212484	0.0052845	172	172
ZNF839	-0.698585	0.000212556	0.0052845	172	172
NCRNA00235	-0.555995	0.000212786	0.0052845	172	138
CALU	0.56152	0.000213364	0.00529217	172	172
RNF24	0.55422	0.00021415	0.00529452	172	172
KRT14	0.14347	0.000214328	0.00529452	172	168
AURKA	0.416008	0.000214832	0.00529452	172	172
ADAMTS13	-0.348837	0.000214902	0.00529452	172	172
TAP1	0.540722	0.000215006	0.00529452	172	172
CPNE9	-0.33503	0.000215071	0.00529452	172	161
BAT5	-0.993822	0.000215466	0.00529762	172	172
SLC29A4	-0.226988	0.00021703	0.00532875	172	172
ATP6V1G2	-0.322431	0.000217758	0.00532875	172	172
TUBB1	-0.419599	0.000217899	0.00532875	172	172
FOXD4L6	-0.432096	0.000218055	0.00532875	172	158
ITGA6	0.47114	0.000218085	0.00532875	172	172
IKBKAP	-1.09189	0.000219186	0.00533424	172	172
LOC100216001	0.216616	0.000219216	0.00533424	172	165
MASTL	0.852715	0.000219377	0.00533424	172	172
DFNB31	-0.408477	0.000219394	0.00533424	172	172
VCL	0.65703	0.000221427	0.00537706	172	172
USP27X	-0.610275	0.000221705	0.00537717	172	172
NEIL3	0.397896	0.000222524	0.00539039	172	172
ZNF589	-0.673474	0.000223208	0.00540007	172	172
ARIH2	-1.01394	0.000223472	0.00540007	172	172
RHBDL2	0.30904	0.000223788	0.00540108	172	172
MMP3	0.161196	0.0002244	0.00540923	172	167
MINK1	-1.05688	0.000224742	0.00541084	172	172
GALNT10	0.579792	0.000226911	0.00545639	172	172
STIL	0.468806	0.000227314	0.00545871	172	172
MFN1	1.14589	0.000227562	0.00545871	172	172
EIF2S1	1.02896	0.000227905	0.00546029	172	172
KANK3	-0.41323	0.000228829	0.00547397	172	172
GINS1	0.424557	0.000229032	0.00547397	172	172
PIPOX	-0.307305	0.000229795	0.00548554	172	172
MTFR1	0.725372	0.000230379	0.00549283	172	172
RLTPR	-0.250012	0.000231807	0.00551364	172	172
CTTNBP2NL	0.718898	0.000231811	0.00551364	172	172
UPK2	0.159496	0.000232223	0.00551676	172	157
ZSWIM5	-0.371067	0.000232833	0.0055246	172	172
LOC100130557	-0.451146	0.000233553	0.0055272	172	172
SKA3	0.379589	0.000233755	0.0055272	172	172
ZNF575	-0.684388	0.000233785	0.0055272	172	172
MZF1	-0.34588	0.00023429	0.00553251	172	172
PLCD3	0.357695	0.000236005	0.00556403	172	172
MAVS	-0.88808	0.00023619	0.00556403	172	172
C15orf42	0.392803	0.000237006	0.00557659	172	172
KLK8	0.124174	0.000238204	0.00559498	172	160
OSBPL3	0.444716	0.000238356	0.00559498	172	172
LOC400657	-0.558129	0.000238746	0.00559746	172	172
ZBTB49	-0.790152	0.000239449	0.00560727	172	172
ASB16	-0.363746	0.000243055	0.00568306	172	172
GKAP1	-0.374693	0.000243263	0.00568306	172	172
RG9MTD3	-0.760983	0.000244714	0.00570671	172	172
PLEKHA7	0.448441	0.000244855	0.00570671	172	172
SLC30A1	0.631616	0.000246135	0.00572976	172	172
SYNGR1	-0.347403	0.000246573	0.00573318	172	172
BRSK1	-0.284777	0.000247255	0.00574226	172	172
TTC18	-0.289364	0.000247959	0.00575182	172	172
HDAC4	-0.804282	0.000248765	0.0057574	172	172
NRL	-0.564958	0.000248784	0.0057574	172	172
LOC144486	-0.482037	0.000249312	0.00576192	172	172
CSDAP1	0.458965	0.000249736	0.00576192	172	172
DNTTIP2	1.19154	0.000249857	0.00576192	172	172
PANX1	0.668275	0.000251023	0.00578025	172	172
EXO1	0.369002	0.000251675	0.00578025	172	172
WDFY1	0.671287	0.000251716	0.00578025	172	172
SERP2	-0.424914	0.000251825	0.00578025	172	172
CABIN1	-1.18087	0.000252497	0.00578423	172	172
RAB11A	1.01592	0.000252742	0.00578423	172	172
LRP2BP	-0.523271	0.00025288	0.00578423	172	172
PBXIP1	-0.638174	0.000253476	0.00578538	172	172
PRIM2	0.810397	0.000254012	0.00578538	172	172
BCL11A	-0.259409	0.000254334	0.00578538	172	172
ALDH3B1	0.360777	0.000254351	0.00578538	172	172
ACTN4	0.613574	0.000254645	0.00578538	172	172
RGS9	-0.265238	0.000254693	0.00578538	172	172
FAM83D	0.247291	0.000255604	0.00578824	172	172
MTERFD3	-0.570029	0.000255619	0.00578824	172	172
ZW10	1.21194	0.000256664	0.00578824	172	172
TMEM92	0.291252	0.000256782	0.00578824	172	171
NUPL2	-1.0699	0.000256791	0.00578824	172	172
MAGED4	-0.297432	0.000257072	0.00578824	172	172
TCTA	-0.803967	0.000257262	0.00578824	172	172
NCAM1	-0.19225	0.000257433	0.00578824	172	172
ATP1B2	-0.321903	0.000257464	0.00578824	172	172
APBB3	-0.412927	0.00025964	0.00582438	172	172
C20orf96	-0.620009	0.000259824	0.00582438	172	172
CACNA2D2	-0.212235	0.000259959	0.00582438	172	172
KCNH3	-0.257484	0.000261972	0.00585233	172	172
CCDC92	-0.92164	0.000262014	0.00585233	172	172
COG1	-0.907699	0.000262182	0.00585233	172	172
SNHG10	-0.38114	0.000262395	0.00585233	172	172
PLBD1	0.360336	0.00026278	0.00585428	172	172
CD44	0.556233	0.000263596	0.00586583	172	172
GUSBP1	-0.59049	0.000264252	0.0058738	172	172
PIP5K1C	-0.945393	0.000265101	0.00588602	172	172
CLEC3B	-0.344561	0.000265848	0.00589595	172	172
SNX6	0.895218	0.00026664	0.00590686	172	172
DPYD	0.448969	0.00026788	0.00592239	172	172
PABPC3	0.537849	0.000267993	0.00592239	172	172
WDR6	-0.843228	0.000268483	0.00592239	172	172
RCC1	0.483615	0.000268544	0.00592239	172	172
KLK6	0.130164	0.000269638	0.00593988	172	167
LMBR1L	-0.746883	0.000270019	0.00594162	172	172
TGM2	0.325837	0.000270322	0.00594165	172	172
CACNB2	-0.287822	0.000271077	0.00595161	172	172
TNNT1	0.13661	0.000271629	0.00595202	172	166
NUF2	0.392509	0.0002717	0.00595202	172	172
LOC728643	0.433489	0.00027227	0.00595289	172	172
C6orf132	0.353828	0.000272344	0.00595289	172	171
APOL1	0.350825	0.000273196	0.00596487	172	172
LOC442421	-0.376811	0.000274245	0.00596951	172	167
PEMT	-0.454172	0.000274306	0.00596951	172	172
RGS11	-0.263195	0.000274318	0.00596951	172	172
CPLX1	-0.318446	0.000275183	0.00597641	172	172
ZGLP1	-0.343812	0.000275242	0.00597641	172	172
UBE2E3	0.93766	0.000276628	0.00599991	172	172
SLC22A17	-0.312531	0.000278054	0.00601795	172	172
APOL6	0.583505	0.000278071	0.00601795	172	172
PYGL	0.421836	0.000279386	0.00603977	172	172
TMEM133	0.586773	0.000281393	0.00607648	172	172
CD160	-0.503446	0.000282078	0.00608461	172	172
MUC16	0.110345	0.000282435	0.00608563	172	163
TRMU	-0.647752	0.000283187	0.00609482	172	172
CAMKK1	-0.526461	0.00028348	0.00609482	172	172
TNFRSF10A	0.368489	0.000285289	0.00611831	172	172
NPPA	-0.421255	0.000285385	0.00611831	172	157
DUSP15	-0.313603	0.000285614	0.00611831	172	172
WNK4	-0.192855	0.000285815	0.00611831	172	172
CATSPER1	0.256619	0.000286418	0.00612455	172	170
MCM3AP	-1.04053	0.000287458	0.00613707	172	172
GPR113	-0.331063	0.000287972	0.00613707	172	172
PTMA	0.826955	0.000287985	0.00613707	172	172
DDIT4	0.329878	0.00028825	0.00613707	172	172
SPPL2B	-0.393468	0.000290248	0.00617256	172	172
CCDC96	-0.590968	0.000290544	0.00617256	172	172
MADD	-1.16254	0.000291552	0.00618616	172	172
BZW1	0.645752	0.000292034	0.00618616	172	172
PLK4	0.490964	0.000292339	0.00618616	172	172
TSKU	0.557169	0.000293005	0.00618616	172	172
CSAD	-0.355928	0.000293419	0.00618616	172	172
ZNF428	-0.681175	0.000293838	0.00618616	172	172
RNASEK	-0.720818	0.000294358	0.00618616	172	172
SAT2	-0.676719	0.000294458	0.00618616	172	172
CENPN	0.618735	0.000294673	0.00618616	172	172
RASA4	-0.401884	0.000294886	0.00618616	172	172
MKS1	-0.791136	0.000294901	0.00618616	172	172
CCDC40	-0.444141	0.000294953	0.00618616	172	172
SEMA6C	-0.448813	0.000295715	0.00619555	172	172
GTPBP5	-1.00126	0.000297654	0.00622954	172	172
PIN1	-0.706511	0.000298231	0.00623461	172	172
LOC100130093	-0.634896	0.00029853	0.00623461	172	172
ESRP1	0.512946	0.000301547	0.00626955	172	172
EFNB1	0.40517	0.000301733	0.00626955	172	172
LCE3E	0.483619	0.000301822	0.00626955	172	31
BCAR3	0.477063	0.000302023	0.00626955	172	172
LOC651250	-0.769561	0.000302366	0.00626955	172	172
FOXD4	-0.32729	0.000302412	0.00626955	172	171
GJB2	0.24326	0.000302632	0.00626955	172	171
RAD51AP1	0.349291	0.000302764	0.00626955	172	172
UBE2C	0.291751	0.000303068	0.00626955	172	172
BIRC5	0.299343	0.00030344	0.00627067	172	172
ICA1L	-0.395525	0.000304008	0.00627359	172	172
RALGPS1	-0.448412	0.00030461	0.00627359	172	172
LRRC67	-0.673315	0.000304674	0.00627359	172	87
IFT88	-0.837435	0.000304951	0.00627359	172	172
SLC5A3	0.499277	0.000305334	0.00627359	172	172
KHDRBS2	-0.348617	0.000305492	0.00627359	172	130
RAB39B	-0.205414	0.000306004	0.00627755	172	171
TMEM159	0.500891	0.000307955	0.00631054	172	172
NPDC1	-0.321217	0.000308253	0.00631054	172	172
TAF6L	-0.700172	0.000309053	0.00631537	172	172
DHX30	-1.14471	0.000309359	0.00631537	172	172
ATP6AP1	-0.877113	0.000309451	0.00631537	172	172
S100A10	0.41279	0.000309888	0.00631774	172	172
GPR115	0.269033	0.000310717	0.00632809	172	171
PCDHA2	-0.310005	0.000312036	0.00634838	172	168
PSMB8	0.696828	0.000313074	0.00636293	172	172
TAL2	-0.606477	0.00031415	0.00636558	172	126
EZR	0.463701	0.000314468	0.00636558	172	172
ANKS1B	-0.228011	0.000314764	0.00636558	172	170
BSN	-0.26333	0.000314777	0.00636558	172	172
UGT1A10	0.148263	0.000315306	0.00636558	172	163
GRK6	-1.14449	0.000315599	0.00636558	172	172
ATP11B	0.655307	0.000315626	0.00636558	172	172
LAPTM4A	1.29723	0.000316456	0.00636558	172	172
XDH	0.23552	0.00031689	0.00636558	172	171
KIAA0895L	-0.404716	0.00031727	0.00636558	172	172
C3orf52	0.350216	0.000317449	0.00636558	172	172
RNF157	-0.362096	0.000317572	0.00636558	172	172
DPP7	-0.492298	0.000317695	0.00636558	172	172
BCAT1	0.270374	0.000317729	0.00636558	172	172
LRRC24	-0.198492	0.000318275	0.00636659	172	165
NOG	0.287501	0.000318427	0.00636659	172	171
CCDC159	-0.714777	0.00031987	0.00638897	172	172
KCNH6	-0.143968	0.000321908	0.00641209	172	164
SLC38A10	-0.742401	0.000322063	0.00641209	172	172
CNNM3	-0.89266	0.00032252	0.00641209	172	172
RAD51C	-0.709913	0.000322633	0.00641209	172	172
TMEM123	0.740437	0.000322656	0.00641209	172	172
AK3L1	0.320264	0.000323207	0.00641658	172	172
TMEM179	-0.20494	0.000323571	0.00641733	172	143
PPP3CA	0.81931	0.000323961	0.0064186	172	172
MMADHC	1.30464	0.000324364	0.00642013	172	172
DNAH10	-0.483306	0.000325033	0.0064269	172	172
SPATS2L	0.831845	0.000325507	0.00642887	172	172
SGOL2	0.546593	0.000326033	0.00642887	172	172
DIAPH1	0.752025	0.000326112	0.00642887	172	172
DCBLD2	0.296451	0.000326649	0.00643302	172	172
C21orf58	-0.34106	0.000327277	0.00643896	172	172
PPFIA3	-0.331396	0.000328708	0.00646048	172	172
TBCCD1	1.19543	0.000329027	0.00646048	172	172
PPP1R3E	-0.434929	0.000329788	0.00646567	172	172
LPPR2	-0.6507	0.000330379	0.00646567	172	172
C9orf163	-0.325628	0.000330389	0.00646567	172	171
MOBKL1B	0.624565	0.000330756	0.00646567	172	172
YY1	1.18448	0.000330933	0.00646567	172	172
SERP1	0.735532	0.000331281	0.00646605	172	172
PTK6	0.249673	0.000332575	0.00647973	172	172
NUAK2	-0.429263	0.00033264	0.00647973	172	172
ARSG	-0.418711	0.000333242	0.00648506	172	172
TYMS	0.483027	0.00033398	0.00649299	172	172
CLEC4F	-0.25861	0.000335559	0.00651726	172	162
TP53I13	-0.396042	0.000336037	0.00652011	172	172
LOC653501	-0.511491	0.000336485	0.00652239	172	172
MAP4K4	0.755446	0.000338034	0.00654597	172	172
PILRB	-0.306556	0.00033924	0.00656287	172	172
SLC39A10	0.617988	0.000340318	0.00657726	172	172
GPR110	0.197669	0.00034356	0.00663341	172	167
SLFN5	0.411709	0.000343965	0.00663472	172	172
TMCC2	-0.340634	0.000345313	0.00664932	172	172
ZDHHC22	-0.25505	0.000345494	0.00664932	172	147
C19orf25	-0.548206	0.000345735	0.00664932	172	172
S100A11	0.392641	0.000346415	0.00665023	172	172
GNG12	0.635755	0.000346889	0.00665023	172	172
KRT18	0.398796	0.000346982	0.00665023	172	172
C14orf148	-0.401202	0.000347133	0.00665023	172	171
POU2F3	0.201955	0.000347722	0.00665505	172	170
ZNF658	-0.561768	0.000350423	0.00670022	172	172
SF4	-1.01638	0.000350785	0.00670063	172	172
ORAI2	-0.638732	0.000351844	0.00671436	172	172
IGF2BP3	0.179883	0.000353807	0.00674528	172	172
P4HTM	-0.546669	0.000354626	0.00674794	172	172
EID2B	-0.401173	0.000354632	0.00674794	172	172
SAV1	0.686108	0.000355636	0.00676052	172	172
MST1R	0.264763	0.000356298	0.00676656	172	172
DTNA	-0.269444	0.00035797	0.00679177	172	172
ITGB1	0.639378	0.000359584	0.00681583	172	172
UCK1	-0.917028	0.000364688	0.00690592	172	172
C17orf107	-0.524414	0.000365423	0.00691321	172	172
ZNF709	-0.566401	0.000365895	0.00691548	172	172
NET1	0.437644	0.000367188	0.00693328	172	172
CCRL1	0.319702	0.000367805	0.00693826	172	172
KIF15	0.347964	0.000369119	0.00694727	172	172
GBP4	0.365009	0.000369804	0.00694727	172	172
TMBIM1	0.501685	0.00037003	0.00694727	172	172
LY6E	0.300265	0.000370272	0.00694727	172	172
S100A14	0.189268	0.0003706	0.00694727	172	170
SPTBN4	-0.225343	0.000370701	0.00694727	172	172
OPA1	1.06948	0.000371336	0.00694727	172	172
FSCN3	-0.594971	0.000371408	0.00694727	172	146
IP6K1	-0.950509	0.00037148	0.00694727	172	172
SDC4	0.427791	0.00037181	0.00694727	172	172
ZFP2	-0.387043	0.00037284	0.00695617	172	172
DGKE	-0.578825	0.000373274	0.00695617	172	172
PRRT3	-0.42278	0.000373346	0.00695617	172	172
FOXD4L1	-0.382668	0.000374464	0.00696438	172	171
TGIF1	0.494564	0.000374528	0.00696438	172	172
FAM113A	-0.566199	0.000374847	0.00696438	172	172
ITPR3	0.400679	0.000376409	0.00698681	172	172
FLYWCH1	-0.622553	0.000376906	0.00698944	172	172
REXO2	0.729779	0.000377291	0.00699	172	172
HEXDC	-0.316931	0.000378273	0.00700161	172	172
KRT17	0.150549	0.000379418	0.0070162	172	172
LIN7B	-0.406656	0.000380265	0.00702496	172	172
ITGB4	0.302182	0.000380605	0.00702496	172	172
EGFL7	-0.327071	0.000382365	0.00705083	172	172
ZNF23	-0.812128	0.000383394	0.00705865	172	172
NAP1L2	-0.227272	0.000383505	0.00705865	172	172
PLCD4	-0.638036	0.000384503	0.00707041	172	172
PHKA2	-0.789448	0.000385572	0.00708344	172	172
GSDMC	0.216926	0.000386453	0.00709302	172	170
SULF2	0.487383	0.000388631	0.00712101	172	172
ATP2C1	0.948727	0.000388729	0.00712101	172	172
SPTLC3	0.498327	0.000389161	0.00712101	172	172
SLC16A1	0.419875	0.000389625	0.00712101	172	172
LRPAP1	-0.788328	0.0003901	0.00712101	172	172
ELOVL1	0.696835	0.000390148	0.00712101	172	172
WFIKKN1	-0.257517	0.000391571	0.00714037	172	172
FAM59A	0.447781	0.000392336	0.00714534	172	172
CD58	0.404494	0.000392569	0.00714534	172	172
NUDCD1	0.792482	0.000393355	0.00715303	172	172
UBASH3B	0.39514	0.000394338	0.00716114	172	172
RFC4	0.682797	0.000394528	0.00716114	172	172
CDKN3	0.445839	0.000399132	0.00723385	172	172
NEK7	0.601907	0.000399269	0.00723385	172	172
ZNF259	0.927377	0.000400709	0.00725328	172	172
CXXC1	-0.759978	0.000401947	0.00726489	172	172
NAIF1	-1.42253	0.000402088	0.00726489	172	172
C7orf55	-0.523283	0.000402998	0.00727367	172	172
AP3S1	1.05195	0.000403313	0.00727367	172	172
ZNF143	1.29413	0.000404348	0.00728566	172	172
WBSCR26	0.215741	0.000405121	0.00729293	172	171
IFIT3	0.328876	0.000406209	0.0073017	172	172
KCNJ11	-0.218751	0.000406584	0.0073017	172	172
C20orf186	-0.535542	0.000406906	0.0073017	172	62
GNAZ	-0.266492	0.000407355	0.0073017	172	172
SH3RF2	0.329307	0.000407597	0.0073017	172	170
PARP14	0.558379	0.000407833	0.0073017	172	172
E2F8	0.319723	0.000409115	0.00731322	172	171
UCP3	-0.439692	0.000409355	0.00731322	172	172
MSH2	0.832974	0.000409591	0.00731322	172	172
TRIM5	0.750733	0.000410426	0.00732149	172	172
GRIPAP1	-0.95397	0.000411605	0.00733318	172	172
TTC9C	1.20475	0.000411826	0.00733318	172	172
PICALM	0.984457	0.000413056	0.00734844	172	172
C5orf53	-0.698592	0.000414465	0.00736685	172	172
CSTF2	0.913746	0.000415012	0.00736992	172	172
RFX2	-0.450109	0.000420144	0.00744862	172	172
ATP6V0D1	-1.13962	0.0004202	0.00744862	172	172
TATDN3	-0.835053	0.000421846	0.0074552	172	172
SLC12A5	-0.248991	0.00042236	0.0074552	172	170
SLC44A2	0.753024	0.00042246	0.0074552	172	172
FLJ39653	-0.623777	0.000422465	0.0074552	172	172
PPP1R10	-0.69861	0.000422649	0.0074552	172	172
DENND1A	-0.920615	0.000423081	0.0074552	172	172
LPCAT1	-0.648588	0.000423804	0.0074552	172	172
KLHDC7B	0.178926	0.000423843	0.0074552	172	171
AP2A2	-1.21755	0.000423978	0.0074552	172	172
MBLAC1	-0.46751	0.000424756	0.00746222	172	172
DIRAS1	-0.211841	0.000425358	0.00746613	172	172
GABRP	0.128427	0.000426942	0.00748727	172	171
XRCC2	0.390278	0.000427757	0.00748925	172	172
C1orf213	-0.428648	0.000427816	0.00748925	172	172
GDF9	-0.398289	0.000428541	0.00749529	172	171
NXF2	-0.3035	0.000430496	0.00751994	172	83
PLS1	0.368726	0.000431006	0.00751994	172	172
LOC282997	-0.419116	0.000431096	0.00751994	172	172
PLSCR1	0.603465	0.000431899	0.00752319	172	172
RELL2	-0.359158	0.000432047	0.00752319	172	172
CCDC64	-0.436153	0.000433659	0.00754325	172	172
FLYWCH2	-0.591493	0.000433965	0.00754325	172	172
PDZK1IP1	0.257874	0.000436176	0.00755245	172	172
ZWINT	0.468893	0.0004366	0.00755245	172	172
TCEAL5	-0.296852	0.000437023	0.00755245	172	172
MUC4	0.135274	0.000437254	0.00755245	172	172
SP110	0.555215	0.000437884	0.00755245	172	172
KRAS	0.681844	0.000438212	0.00755245	172	172
BHLHE40	0.374792	0.00043872	0.00755245	172	172
NRF1	-1.3004	0.000439017	0.00755245	172	172
NDC80	0.355906	0.000439417	0.00755245	172	172
DNAJC28	-0.47018	0.000439519	0.00755245	172	172
KRT8	0.407433	0.000439525	0.00755245	172	172
TK1	0.307634	0.000439724	0.00755245	172	172
NHEDC1	-0.448816	0.000440164	0.00755245	172	166
CLSTN3	-0.447731	0.000440482	0.00755245	172	172
MOAP1	-0.755358	0.000440515	0.00755245	172	172
GART	0.817772	0.000440924	0.00755245	172	172
MYL12A	0.521051	0.000441013	0.00755245	172	172
HDAC6	-1.07932	0.000442398	0.00756616	172	172
PLEKHN1	0.224629	0.000442818	0.00756616	172	171
FLJ45244	-0.34965	0.000442966	0.00756616	172	172
FIZ1	-0.714176	0.000443778	0.00757345	172	172
SYP	-0.199181	0.000446042	0.00760549	172	172
TMOD2	-0.376586	0.00044723	0.00761721	172	172
LOC147727	-0.507228	0.000447538	0.00761721	172	172
C8orf31	0.25943	0.000447889	0.00761721	172	171
LOC100216545	-0.378034	0.000448458	0.0076203	172	172
KIAA0913	-1.00873	0.000449489	0.00763124	172	172
SNX7	0.908524	0.000451	0.0076503	172	172
GDI1	-0.856706	0.00045151	0.00765236	172	172
HIC2	-0.851768	0.000452704	0.00765953	172	172
GFOD2	-1.17594	0.000452846	0.00765953	172	172
FAM64A	0.384383	0.0004531	0.00765953	172	171
SLC25A34	-0.301952	0.000455476	0.00768239	172	172
PHF10	-0.910574	0.000455558	0.00768239	172	172
LEMD1	0.16687	0.000455635	0.00768239	172	165
UACA	0.668902	0.000456013	0.00768239	172	172
FAM108A1	-0.442399	0.000458375	0.00771558	172	172
MYEF2	-0.211123	0.000459579	0.00772925	172	172
TIGD6	-0.970313	0.000460125	0.00773182	172	172
RIMBP2	-0.163517	0.00046393	0.00778895	172	170
TCAP	-0.287626	0.000464932	0.00778895	172	171
LRRC56	-0.314902	0.000465157	0.00778895	172	172
PTPRK	0.545911	0.000465536	0.00778895	172	172
GPS2	-0.821913	0.000465662	0.00778895	172	172
NEURL2	-0.419959	0.000465898	0.00778895	172	172
FAM19A2	-0.329523	0.00046679	0.00779725	172	171
RNF149	1.00077	0.00046824	0.00781485	172	172
PACS2	-0.750358	0.000469285	0.00782565	172	172
HRASLS	-0.30593	0.000470115	0.00783286	172	169
SPATA7	-0.776345	0.000470569	0.00783381	172	172
NBN	0.786018	0.000474338	0.00788207	172	172
TRIM46	-0.313292	0.000474568	0.00788207	172	172
RIPPLY2	-0.254964	0.000474669	0.00788207	172	127
LOC100132287	-0.341006	0.000476862	0.0079043	172	172
TRIM39	-1.17325	0.000476935	0.0079043	172	172
PAN2	-0.606962	0.000477821	0.0079043	172	172
CCNB1	0.458521	0.000477848	0.0079043	172	172
BAZ1A	0.650071	0.000478014	0.0079043	172	172
EML5	-0.463888	0.000480733	0.00793694	172	172
BTBD6	-0.313037	0.000480795	0.00793694	172	172
SGSM1	-0.259132	0.000482405	0.00795055	172	172
DDX18	0.90589	0.000482426	0.00795055	172	172
TSNAXIP1	-0.338204	0.000484226	0.00797015	172	172
NAPB	-0.627722	0.000484591	0.00797015	172	172
JAKMIP2	-0.257264	0.00048483	0.00797015	172	172
NRSN2	-0.385328	0.00048535	0.00797205	172	172
VRK2	0.732499	0.000489493	0.0080334	172	172
THAP8	-0.697485	0.00049021	0.00803846	172	172
MYT1	-0.176995	0.000491505	0.00805299	172	163
SMAGP	0.376143	0.0004938	0.00808386	172	172
SGMS2	0.417115	0.000494514	0.00808884	172	172
ZC3H10	-0.738089	0.00049538	0.00809586	172	172
STXBP1	-0.409451	0.000496374	0.00809586	172	172
RAD54L	0.315771	0.000496575	0.00809586	172	172
AKAP8L	-0.70845	0.000496588	0.00809586	172	172
SYT12	0.203437	0.000498327	0.0081115	172	172
CCDC62	-0.404829	0.000498371	0.0081115	172	171
PABPC1	0.605146	0.000501262	0.00815181	172	172
EI24	1.11671	0.000502809	0.00817023	172	172
RTP4	0.400642	0.000505197	0.00820227	172	172
IFIT2	0.393376	0.000505641	0.00820272	172	172
NCL	1.02795	0.000507193	0.00822111	172	172
LIPE	-0.33211	0.000507754	0.00822344	172	172
PGM1	0.707601	0.000510257	0.0082572	172	172
ZNF688	-0.536379	0.000510806	0.00825928	172	172
C19orf73	-0.403041	0.000511338	0.00826111	172	172
ACSL6	-0.225397	0.000511783	0.00826151	172	171
CXCL10	0.19361	0.000512584	0.00826767	172	172
HAP1	-0.240798	0.000513859	0.00827666	172	172
LOC728743	-0.59979	0.000514004	0.00827666	172	172
MED16	-0.544524	0.000514402	0.00827666	172	172
FRRS1	0.277306	0.000516853	0.00830298	172	171
SDCBP2	0.294383	0.000516881	0.00830298	172	172
RPS10P7	-0.641909	0.000518769	0.00832652	172	172
LDLR	0.327173	0.000520155	0.00833846	172	172
DNAJC13	0.778875	0.000520766	0.00833846	172	172
DERA	0.868755	0.000520783	0.00833846	172	172
GDF1	-0.230699	0.000521254	0.00833921	172	159
NCALD	-0.399451	0.000523659	0.00836527	172	172
HERC4	0.993217	0.000524326	0.00836527	172	172
FABP12	-39.044	0.000524372	0.00836527	172	11
USP22	-0.67665	0.000524582	0.00836527	172	172
LRRC37B	-0.53494	0.000526012	0.00837842	172	172
ATP1A3	-0.1763	0.000526856	0.00837842	172	172
SLC6A14	0.147957	0.000527411	0.00837842	172	167
PTTG3P	0.537222	0.000527557	0.00837842	172	151
C19orf36	-0.276883	0.000528157	0.00837842	172	172
SPRR3	0.107647	0.000528625	0.00837842	172	158
FAM125B	-0.40323	0.000528697	0.00837842	172	172
FAM184A	-0.308373	0.00052881	0.00837842	172	172
LRRC14	-0.635513	0.000529643	0.00838488	172	172
BCAM	-0.314074	0.000530271	0.00838808	172	172
LASS3	-0.531033	0.000531325	0.00839482	172	117
RAB7A	1.36632	0.00053155	0.00839482	172	172
UPB1	-0.332717	0.000532877	0.0083997	172	166
ZNF580	-0.436595	0.000533037	0.0083997	172	172
STRADA	-0.79541	0.000533138	0.0083997	172	172
DR1	0.906501	0.000534774	0.00840813	172	172
ABHD14A	-0.478232	0.000534832	0.00840813	172	172
SP100	0.658661	0.0005351	0.00840813	172	172
CALY	-0.124757	0.000535542	0.00840813	172	163
EZH1	-0.699698	0.000535808	0.00840813	172	172
KLF6	0.528228	0.00053897	0.00843692	172	172
EXT1	0.688377	0.000539074	0.00843692	172	172
C17orf81	-0.765237	0.000539403	0.00843692	172	172
NSUN6	-0.72825	0.000539525	0.00843692	172	172
CRIPAK	-0.411449	0.000539785	0.00843692	172	172
2021-03-05	1.25452	0.000541401	0.00844536	172	172
C10orf12	0.546859	0.000541438	0.00844536	172	172
TMC3	-0.490571	0.000541611	0.00844536	172	134
NFASC	-0.252118	0.000544103	0.00847371	172	172
RIC3	-0.173057	0.000544616	0.00847371	172	171
PPAP2C	0.332826	0.00054472	0.00847371	172	172
C5orf46	0.204837	0.00054633	0.00849205	172	167
PDGFC	0.373911	0.000550126	0.00854328	172	172
CHRNB2	-0.189922	0.000550493	0.00854328	172	172
KCNC1	-0.201153	0.000551834	0.00854354	172	166
NXF5	-0.716561	0.000552313	0.00854354	172	48
ARAP2	0.513048	0.000552315	0.00854354	172	172
SH2D4A	0.369154	0.000553	0.00854354	172	172
FAM71F2	-0.311715	0.000553001	0.00854354	172	171
FOSL1	0.240615	0.000553113	0.00854354	172	172
TCEANC	-0.728822	0.000554331	0.00855564	172	172
ARMC2	-0.525595	0.000554867	0.0085572	172	172
PMM1	-0.491838	0.000555782	0.00856461	172	172
GBP1	0.361345	0.00055646	0.00856572	172	172
SPC24	0.316828	0.000556724	0.00856572	172	171
KPNA1	1.30756	0.000557169	0.00856587	172	172
COL7A1	0.193632	0.000560784	0.00859755	172	172
ZC3H15	1.31999	0.000560788	0.00859755	172	172
LIN9	0.553378	0.000560882	0.00859755	172	172
ATP2B2	-0.267803	0.0005611	0.00859755	172	169
NAP1L5	-0.403384	0.000561412	0.00859755	172	172
GABRA1	-0.35295	0.000563023	0.00861552	172	98
REEP2	-0.23996	0.000563871	0.0086218	172	172
CES8	-0.319399	0.000565292	0.00863682	172	172
ZNF785	-0.745925	0.000566561	0.00864949	172	172
CDC45	0.285927	0.00056762	0.00865295	172	172
BAG4	0.509473	0.000567666	0.00865295	172	172
IFI27	0.250386	0.000569833	0.00867325	172	172
PLEKHB1	-0.307246	0.000570311	0.00867325	172	172
SPAG8	-0.348047	0.000570319	0.00867325	172	172
SPHK2	-0.502818	0.000571647	0.00868007	172	172
TRPV1	-0.342962	0.000571649	0.00868007	172	172
KLK7	0.116166	0.000573027	0.00869339	172	166
C20orf132	-0.385792	0.000573409	0.00869339	172	172
C10orf119	1.15042	0.000574388	0.00869868	172	172
LOC284578	0.23287	0.000574641	0.00869868	172	167
SFRS16	-0.535575	0.000575374	0.0086988	172	172
MAL2	0.387686	0.000576175	0.0086988	172	172
MECOM	0.346273	0.000576389	0.0086988	172	172
TDRD9	-0.208621	0.000576416	0.0086988	172	170
C6orf70	-0.692295	0.000577418	0.00870726	172	172
MLF1IP	0.400827	0.000579158	0.00872681	172	172
DIDO1	-1.00356	0.000580413	0.00873243	172	172
AIM1	0.35766	0.000580418	0.00873243	172	172
HNMT	0.632552	0.000583109	0.00873698	172	172
MYO5B	0.521469	0.000583185	0.00873698	172	172
LRWD1	-0.584687	0.000583201	0.00873698	172	172
FN3K	-0.498256	0.000583216	0.00873698	172	172
CPA5	-0.406573	0.000583494	0.00873698	172	96
AQR	0.851314	0.000583711	0.00873698	172	172
EPHX4	0.262234	0.000583826	0.00873698	172	172
CDK2	0.745541	0.00058832	0.00879517	172	172
C19orf18	-0.324333	0.000588607	0.00879517	172	169
ATP6V0E2	-0.346822	0.000589295	0.00879682	172	172
JOSD1	0.841802	0.000589706	0.00879682	172	172
CEMP1	-0.470291	0.000590058	0.00879682	172	172
C10orf78	0.587348	0.000592718	0.00882979	172	172
WDR76	0.574664	0.000594593	0.00885104	172	172
NDUFS7	-0.374702	0.000595351	0.00885562	172	172
USP26	0.628321	0.000597933	0.00888732	172	26
HAPLN3	0.369436	0.000599299	0.0089009	172	172
FBXL15	-0.27978	0.000600418	0.00890873	172	172
ARFGAP1	-0.568843	0.000600945	0.00890873	172	172
STAMBP	0.867152	0.000601183	0.00890873	172	172
B4GALT1	0.517221	0.000601985	0.0089139	172	172
RANGRF	-0.502661	0.000602638	0.00891687	172	172
UBXN2A	1.00165	0.000604304	0.00893481	172	172
ABCE1	0.979965	0.000607741	0.00897853	172	172
ATR	1.01423	0.000608173	0.00897853	172	172
CHML	0.528402	0.000608937	0.00898099	172	172
MGC16275	-0.574009	0.000609252	0.00898099	172	172
MAST1	-0.249759	0.00061359	0.00903573	172	172
C9orf37	-0.514728	0.000613883	0.00903573	172	172
USF2	-0.949803	0.000615391	0.00904038	172	172
TOLLIP	-0.7774	0.000615557	0.00904038	172	172
PDE1C	-0.267783	0.00061564	0.00904038	172	169
TSPYL1	-0.806719	0.000616035	0.00904038	172	172
GABBR1	-0.30497	0.000617451	0.00905198	172	172
VWA5B2	-0.144933	0.000617745	0.00905198	172	172
KLK11	0.166229	0.000619118	0.00906536	172	168
C10orf55	0.305231	0.000620172	0.00907029	172	168
EIF3J	1.14714	0.000620747	0.00907029	172	172
EPR1	0.29363	0.000620837	0.00907029	172	171
C21orf56	-0.250863	0.000621468	0.00907279	172	172
ATXN7L2	-0.577383	0.000622865	0.00908644	172	172
CA11	-0.25166	0.000624372	0.00909196	172	172
EGOT	0.259317	0.000624443	0.00909196	172	166
TMEM50A	0.853919	0.000624628	0.00909196	172	172
EBF4	-0.33281	0.000627219	0.00912294	172	172
C7orf27	-0.45048	0.000628232	0.00913092	172	172
CORO2A	0.320615	0.000632948	0.00919269	172	172
TFCP2L1	0.277066	0.000634481	0.00920816	172	172
ISCU	-0.830115	0.000639706	0.00927715	172	172
ZNF335	-0.965081	0.000640598	0.00928326	172	172
SLC23A2	-0.529277	0.000642057	0.00929755	172	172
RHOXF1	-0.357694	0.000645181	0.00933593	172	135
RBM7	0.854037	0.000645768	0.00933756	172	172
SKA1	0.340847	0.000647761	0.00935745	172	172
LOC100129387	-0.508753	0.000648496	0.00935745	172	172
JPH3	-0.246051	0.000648584	0.00935745	172	172
L3MBTL	-0.296692	0.000649044	0.00935745	172	172
SSPO	-0.231204	0.000650212	0.00936743	172	170
SENP3	-0.997644	0.000650782	0.00936878	172	172
BAK1	0.634867	0.000653012	0.00939385	172	172
ARHGAP33	-0.334902	0.000653477	0.00939385	172	172
MUC1	0.215758	0.000654704	0.00940463	172	172
WSCD1	-0.287939	0.000655351	0.00940705	172	172
ZNF286B	-0.481937	0.00065641	0.0094154	172	172
OSMR	0.389974	0.00065871	0.00943958	172	172
GPR1	0.227144	0.000659206	0.00943958	172	171
UNC119B	-0.551801	0.000659769	0.00943958	172	172
PI4KA	-0.901079	0.0006604	0.00943958	172	172
PVRL4	0.212687	0.000660492	0.00943958	172	170
KIF25	-0.405159	0.000662963	0.00946481	172	140
ACYP2	-0.777909	0.000663219	0.00946481	172	172
RACGAP1P	0.520271	0.000667235	0.00951522	172	158
LINGO4	-0.246309	0.000669313	0.00953585	172	167
ATG4D	-0.59734	0.000670354	0.00953585	172	172
TIMM22	-0.797469	0.000670962	0.00953585	172	172
VPS16	-1.01679	0.000671148	0.00953585	172	172
CDCA8	0.332005	0.000671647	0.00953585	172	172
DENND1B	0.394593	0.000671964	0.00953585	172	172
RBM4B	-0.830722	0.000672382	0.00953585	172	172
GNAO1	-0.237071	0.000672555	0.00953585	172	172
SLC25A35	-0.624818	0.000673859	0.00954746	172	172
GPR173	-0.309554	0.000675554	0.00956406	172	172
MAPK8IP1	-0.295336	0.000676001	0.00956406	172	172
MGC42105	-0.287321	0.000677401	0.00957698	172	172
ZPLD1	0.193488	0.000678515	0.00958171	172	169
SCNN1A	0.215246	0.000678708	0.00958171	172	172
METT10D	-0.725297	0.000679376	0.00958426	172	172
ZNF232	-0.743648	0.000681176	0.0095955	172	172
NICN1	-0.603645	0.000681637	0.0095955	172	172
TMEM80	-0.534355	0.000682161	0.0095955	172	172
ERAS	-0.47182	0.000682356	0.0095955	172	134
ZNF30	-0.533772	0.000682861	0.0095955	172	172
INTS1	-0.619495	0.000683398	0.0095955	172	172
C20orf12	-0.545175	0.000683583	0.0095955	172	172
A2ML1	0.0944559	0.000684297	0.00959635	172	148
C16orf79	-0.210181	0.000684749	0.00959635	172	171
FIG4	-0.793855	0.000685106	0.00959635	172	172
ADCK1	-0.68092	0.000686598	0.00961041	172	172
BRIP1	0.306201	0.000687223	0.00961234	172	172
C17orf69	-0.418389	0.000688928	0.00962934	172	172
NGEF	0.286009	0.000689527	0.00963088	172	172
ENO1	0.546019	0.00069102	0.00964489	172	172
SRPK1	0.528147	0.000691893	0.00965024	172	172
FIGF	-0.264512	0.000692897	0.0096574	172	169
ANKFN1	0.207744	0.000694316	0.00966286	172	161
VEZT	0.828679	0.000694675	0.00966286	172	172
CLDN15	-0.381923	0.00069531	0.00966286	172	172
MYNN	1.15459	0.000695643	0.00966286	172	172
POMGNT1	-0.763017	0.000695742	0.00966286	172	172
B3GAT1	-0.206162	0.000696403	0.00966523	172	170
DPCR1	0.09141	0.000699376	0.00969966	172	166
EMP1	0.331203	0.000701222	0.00971842	172	172
TCTE3	-0.405963	0.000706529	0.00978032	172	172
LOC100286844	-0.402749	0.000706682	0.00978032	172	172
SYPL1	0.747439	0.000707823	0.00978923	172	172
AP3B2	-0.164752	0.000708861	0.00979671	172	170
EPSTI1	0.356994	0.000710427	0.00981147	172	172
SSFA2	0.46399	0.000711083	0.00981365	172	172
PPIL6	-0.437042	0.000712879	0.00983153	172	172
ANKRD16	-0.709117	0.000714731	0.00985018	172	172
NOTCH2	0.430841	0.00071829	0.00988917	172	172
MOGAT3	0.148539	0.000718564	0.00988917	172	144
INPP5E	-0.625905	0.000720802	0.00991304	172	172
PELI3	-0.383452	0.000721471	0.00991532	172	172
OVOL1	0.209297	0.000722611	0.00992407	172	170
MTMR9L	-0.335781	0.000723126	0.00992421	172	172
FTCD	-0.21067	0.000727781	0.00998114	172	165
BIRC2	0.955164	0.000728421	0.00998296	172	172
STS	0.453313	0.00072948	0.00999053	172	172
F3	0.277793	0.00073018	0.00999317	172	172
ABLIM3	0.390997	0.000730766	0.00999425	172	172
PPP1R3B	0.547026	0.000731677	0.00999975	172	172
CCDC43	1.10263	0.000732734	0.0100051	172	172
SCN3B	-0.208479	0.000733225	0.0100051	172	172
RUNDC3B	-0.267597	0.000733592	0.0100051	172	172
ALPP	0.112999	0.000735829	0.0100287	172	150
GPR150	-0.381509	0.000737124	0.0100394	172	136
APOBEC4	-0.38015	0.000737657	0.0100397	172	136
SREBF1	-0.552562	0.000739341	0.0100557	172	172
LPP	0.351935	0.000740406	0.0100632	172	172
SS18L1	-0.707441	0.000741468	0.0100707	172	172
CBX8	-0.614727	0.000742615	0.0100757	172	172
GPSM2	0.46244	0.000743541	0.0100757	172	172
FAM71F1	-0.547519	0.000744163	0.0100757	172	98
ITGA7	-0.350567	0.000744538	0.0100757	172	172
CCNE2	0.431462	0.000744928	0.0100757	172	172
MBD3	-0.406314	0.000744932	0.0100757	172	172
ELMO1	-0.299224	0.000745421	0.0100757	172	172
TMEM88	-0.375645	0.000747739	0.0101001	172	172
MAPK8IP2	-0.220413	0.000750595	0.0101291	172	172
TPPP	-0.270264	0.000751338	0.0101291	172	172
GSPT1	0.851382	0.000751426	0.0101291	172	172
ZNF767	-0.39797	0.000752042	0.0101305	172	172
BRCC3	0.803821	0.000755129	0.0101598	172	172
ACSL5	0.269063	0.000755252	0.0101598	172	172
CLPTM1	-0.910019	0.000757043	0.0101769	172	172
AIM1L	0.216292	0.000758824	0.0101939	172	171
COPS2	1.24729	0.000759619	0.0101968	172	172
HNRNPF	0.966676	0.000760072	0.0101968	172	172
CAPN2	0.6267	0.000763089	0.0102303	172	172
PAWR	0.680181	0.00076386	0.0102336	172	172
AGBL4	-0.266561	0.000765813	0.0102528	172	153
FBXO10	-0.426241	0.000767951	0.0102706	172	172
KDELC2	0.607597	0.000768613	0.0102706	172	172
HCN4	-0.216359	0.000769477	0.0102706	172	170
CBFA2T2	-0.743418	0.000770077	0.0102706	172	172
ZNF653	-0.548221	0.000770255	0.0102706	172	172
POMT2	-0.70241	0.00077027	0.0102706	172	172
SEZ6L2	-0.429083	0.000770807	0.0102708	172	172
WDR24	-0.710085	0.000773424	0.0102987	172	172
CTTN	0.70807	0.00077431	0.010303	172	172
ZFYVE27	-0.659904	0.000775602	0.010303	172	172
FAM156A	-0.473726	0.000775903	0.010303	172	172
LOC729082	0.701542	0.000776006	0.010303	172	172
ZDHHC8P1	-0.197426	0.000777049	0.010303	172	172
C17orf100	-0.470611	0.000777355	0.010303	172	172
SNAP91	-0.175253	0.000777776	0.010303	172	170
HMGN3	-0.623266	0.000778048	0.010303	172	172
USP11	-0.669337	0.000779183	0.010303	172	172
SPTB	-0.285301	0.00077942	0.010303	172	172
ZNF181	-0.566781	0.000779503	0.010303	172	172
IQSEC1	-0.794389	0.000782526	0.0103361	172	172
SFI1	-0.528185	0.000784301	0.0103526	172	172
MYOM3	0.2173	0.000785649	0.0103585	172	172
ZNF404	-0.358538	0.000785802	0.0103585	172	172
TMEM201	-0.655513	0.000787537	0.0103744	172	172
SUMO3	1.10231	0.000788072	0.0103745	172	172
SLC12A1	-0.387968	0.000789218	0.0103748	172	130
FAM57B	-0.240555	0.000790442	0.0103748	172	169
SYT5	-0.163297	0.00079067	0.0103748	172	172
CEP164	-0.815931	0.000791067	0.0103748	172	172
WDR17	-0.189076	0.00079115	0.0103748	172	170
FFAR3	-0.240991	0.00079125	0.0103748	172	169
LOC400027	-0.580252	0.000791936	0.0103768	172	172
STYK1	0.291521	0.000793048	0.0103839	172	170
MAP3K10	-0.580663	0.000793531	0.0103839	172	172
NAALADL2	0.40239	0.000795533	0.0104032	172	172
DVL2	-0.993779	0.000797515	0.0104222	172	172
TNFRSF12A	0.368589	0.000800069	0.0104399	172	172
ZNF235	-0.577884	0.00080016	0.0104399	172	172
C22orf32	-0.702403	0.00080046	0.0104399	172	172
HRH3	-0.671961	0.000801151	0.010442	172	92
BTBD10	0.791857	0.000803307	0.0104632	172	172
FAM164C	-0.49071	0.000807581	0.0105119	172	172
IGFL3	0.189687	0.000809329	0.0105236	172	125
XAF1	0.302041	0.000809553	0.0105236	172	172
SCAMP4	-0.726582	0.000810823	0.0105313	172	172
FBXO18	-1.18561	0.000811207	0.0105313	172	172
ACY1	0.388231	0.000811921	0.0105336	172	172
DEPDC5	-0.89325	0.000813466	0.010541	172	172
BIRC3	0.271193	0.000813715	0.010541	172	172
PPPDE1	0.861558	0.000814098	0.010541	172	172
EPM2A	-0.461923	0.000814709	0.010542	172	172
SLC46A1	-0.456178	0.000815941	0.010551	172	172
ORC6L	0.377004	0.000818588	0.0105783	172	172
PSMA6	0.939337	0.000822629	0.0106235	172	172
DAPP1	0.28537	0.000823985	0.0106341	172	172
ZNF114	0.212021	0.000828869	0.0106901	172	172
CCDC157	-0.410707	0.000830376	0.010698	172	172
CATSPER3	-0.368849	0.000830571	0.010698	172	172
ANUBL1	-0.710801	0.000832486	0.010712	172	172
MRPL34	-0.611286	0.000832747	0.010712	172	172
NCRNA00202	-0.337217	0.000834689	0.01073	172	169
BBS5	-0.579779	0.000840101	0.0107925	172	172
DSC2	0.49218	0.000844421	0.0108342	172	172
SLC2A1	0.230348	0.000844442	0.0108342	172	172
APH1B	-0.52024	0.000847014	0.0108601	172	172
LOC730101	-0.485744	0.000848012	0.0108658	172	172
THAP7	-0.522413	0.000848669	0.0108672	172	172
APBB1	-0.271265	0.000850957	0.0108884	172	172
ATP13A1	-0.834404	0.000851431	0.0108884	172	172
ZNF414	-0.392106	0.000852812	0.010899	172	172
WNT5A	0.291135	0.000855223	0.0109227	172	172
C5orf54	-0.537784	0.000856374	0.0109303	172	172
CAPG	0.349033	0.000857225	0.0109341	172	172
LMO4	0.402114	0.000860394	0.0109674	172	172
ZNF682	-0.389949	0.000861109	0.0109694	172	172
CYP2C18	0.167487	0.000862836	0.0109836	172	170
CDHR3	-0.291659	0.000863341	0.0109836	172	172
GBP6	0.204055	0.000863968	0.0109845	172	166
ZNF639	1.24745	0.000865097	0.0109918	172	172
ATPBD4	0.764405	0.000867861	0.0110129	172	172
INSM1	-0.136222	0.000867877	0.0110129	172	168
TSPAN1	0.281925	0.000870562	0.0110398	172	172
ABCD4	-0.681986	0.0008715	0.0110411	172	172
PPPDE2	0.668418	0.000871781	0.0110411	172	172
P4HA1	0.37482	0.00087335	0.0110538	172	172
LOC400696	0.271724	0.000874083	0.0110557	172	121
TLR3	0.323169	0.000874623	0.0110557	172	172
PLD3	-0.539191	0.00087706	0.0110794	172	172
FIGNL2	-0.383242	0.000880215	0.0111121	172	172
CELF3	-0.123283	0.000882886	0.0111344	172	171
GALNT5	0.195865	0.000883105	0.0111344	172	168
DNMBP	0.5564	0.000885859	0.0111549	172	172
KDM6B	-0.683295	0.0008859	0.0111549	172	172
ESYT2	0.808339	0.000886435	0.0111549	172	172
MTMR7	-0.336085	0.000887169	0.011157	172	172
TSEN54	-0.530942	0.000889354	0.0111774	172	172
DCLRE1B	0.687422	0.000890374	0.0111831	172	172
CXorf42	-0.600981	0.000892744	0.0112057	172	172
CGB7	0.15548	0.000896262	0.0112427	172	160
RAN	0.81877	0.000900615	0.0112857	172	172
ABHD6	-0.600983	0.000900837	0.0112857	172	172
SKIL	0.3947	0.00090167	0.0112889	172	172
KIAA0182	-0.630165	0.000902546	0.0112927	172	172
URGCP	-1.08515	0.000904081	0.0112963	172	172
OXSR1	0.782532	0.00090475	0.0112963	172	172
PRPS2	0.969799	0.000904914	0.0112963	172	172
C1orf56	-0.59516	0.000905592	0.0112963	172	172
SLC25A4	-0.601769	0.000905956	0.0112963	172	172
POTEE	0.326436	0.000906271	0.0112963	172	167
MTDH	0.699048	0.000907517	0.0113046	172	172
AHR	0.418159	0.000909742	0.0113252	172	172
PARN	1.12897	0.000910396	0.0113262	172	172
PSEN1	0.892977	0.000915183	0.011375	172	172
IQGAP3	0.248597	0.00091605	0.011375	172	172
GNG2	-0.259153	0.000916053	0.011375	172	172
SIN3B	-0.769858	0.000917753	0.0113889	172	172
TCF19	0.553566	0.00092037	0.0114142	172	172
LOC256880	-0.365612	0.00092243	0.0114196	172	169
SRRM4	-0.323065	0.000922774	0.0114196	172	138
ASPDH	-0.206814	0.000922786	0.0114196	172	156
SEZ6	-0.159225	0.000923124	0.0114196	172	164
PCYOX1L	-0.599318	0.000925666	0.0114435	172	172
CYFIP2	-0.258845	0.000926217	0.0114435	172	172
HSN2	0.275349	0.000929222	0.0114718	172	171
C1orf112	0.600912	0.000930656	0.0114718	172	172
FLJ90757	-0.67967	0.000931174	0.0114718	172	172
C6orf174	-0.241357	0.000932034	0.0114718	172	172
MMD2	-0.515571	0.000932082	0.0114718	172	62
ZNF672	-0.940514	0.000932085	0.0114718	172	172
ASTN1	-0.176614	0.000932741	0.0114718	172	168
IFFO1	-0.385191	0.00093317	0.0114718	172	172
PAICS	0.788638	0.000935749	0.0114963	172	172
GPR45	-0.571255	0.000937732	0.0115135	172	116
NCDN	-0.737593	0.000938451	0.0115152	172	172
GRIK1	-0.502205	0.000940841	0.0115278	172	136
ACTL6B	-0.147152	0.000941324	0.0115278	172	142
CCR10	-0.288919	0.000941681	0.0115278	172	172
DPY19L2P4	-0.288285	0.000941934	0.0115278	172	163
MLLT6	-0.75942	0.000942404	0.0115278	172	172
UCKL1AS	-0.293867	0.00094344	0.0115333	172	172
IL1R2	0.205319	0.000945251	0.0115482	172	172
ZSCAN2	-0.734266	0.000945853	0.0115484	172	172
MAP6	-0.223741	0.000947815	0.0115604	172	172
JUB	0.404484	0.000948003	0.0115604	172	172
GTSE1	0.331201	0.0009492	0.0115678	172	172
PTPRZ1	-0.186517	0.000952643	0.0116026	172	172
DIRC2	0.718983	0.000954389	0.011615	172	172
KDM4B	-0.776378	0.00095484	0.011615	172	172
PARP4	0.539857	0.000955719	0.0116164	172	172
FOSL2	0.487665	0.000956136	0.0116164	172	172
AES	-0.67476	0.00095706	0.0116169	172	172
FAM160A1	0.341385	0.000957951	0.0116169	172	172
C1orf203	-0.503527	0.000958009	0.0116169	172	172
EXOC3L2	-0.415928	0.000958536	0.0116169	172	172
MBOAT2	0.384905	0.000959221	0.011618	172	172
TSPYL4	-0.403175	0.000961785	0.0116419	172	172
SHISA7	-0.206744	0.000962412	0.0116423	172	156
GPX3	-0.234741	0.000963645	0.0116501	172	172
SMPD1	-0.522357	0.000964331	0.0116513	172	172
NCRNA00174	-0.337013	0.000966552	0.0116672	172	172
SERPINA10	-0.163763	0.000966836	0.0116672	172	155
MLLT1	-1.0143	0.000967722	0.0116707	172	172
TJP1	0.798393	0.000968723	0.0116757	172	172
SMNDC1	1.14312	0.000970728	0.0116927	172	172
UCK2	0.598907	0.000972041	0.0117013	172	172
PQLC3	0.614704	0.000974053	0.0117083	172	172
TIPARP	0.523792	0.000974569	0.0117083	172	172
MMP14	0.330461	0.000974957	0.0117083	172	172
NLK	-0.848531	0.000974998	0.0117083	172	172
CERK	-0.519509	0.000977641	0.0117221	172	172
2021-09-05	-0.338241	0.000978045	0.0117221	172	172
FXYD6	-0.320758	0.000978241	0.0117221	172	172
ARHGAP21	0.623568	0.000978526	0.0117221	172	172
ITGAV	0.443053	0.000980484	0.0117384	172	172
CLIP3	-0.307972	0.000983518	0.0117676	172	172
SF1	-1.43658	0.000984976	0.0117779	172	172
VPS35	0.890958	0.000988339	0.0117969	172	172
FAM105A	-0.324717	0.000988576	0.0117969	172	172
TUBB	0.733399	0.000988722	0.0117969	172	172
PRKRIP1	-0.69214	0.000989025	0.0117969	172	172
WDHD1	0.44477	0.000989567	0.0117969	172	172
ATL2	0.686908	0.000992247	0.0118217	172	172
SLC24A5	-0.242314	0.00099713	0.0118654	172	163
LEPREL1	0.287982	0.000997177	0.0118654	172	172
LUZP6	0.896748	0.000997777	0.0118654	172	172
ROGDI	-0.53783	0.000998324	0.0118654	172	172
LOC100129066	-0.355954	0.00100038	0.0118735	172	162
ANKRD43	-0.235763	0.00100063	0.0118735	172	172
SUOX	-0.60374	0.00100081	0.0118735	172	172
PSPN	-0.445368	0.00100399	0.011904	172	128
VTN	-0.147103	0.001005	0.0119064	172	172
RMND5B	-0.863982	0.0010054	0.0119064	172	172
UNC119	-0.742544	0.00100704	0.0119187	172	172
C9orf24	-0.237099	0.00100925	0.0119377	172	172
B3GNT3	0.360897	0.00101063	0.0119468	172	172
RAB24	-0.504624	0.0010127	0.0119641	172	172
EXOC3L	-0.481142	0.00101335	0.0119646	172	172
HMGA1	0.261182	0.0010157	0.0119755	172	172
SEC16A	-1.05674	0.00101576	0.0119755	172	172
VDR	0.521932	0.00101672	0.0119755	172	172
EIF3E	0.827146	0.0010175	0.0119755	172	172
NAT9	-0.644706	0.00101791	0.0119755	172	172
FAM193B	-0.39119	0.00101792	0.0119755	172	172
TSPAN6	0.585196	0.00102172	0.012013	172	172
KRT6C	0.128255	0.00102239	0.0120137	172	160
PKP1	0.158617	0.00102379	0.012023	172	171
ARX	-0.139102	0.00102513	0.0120315	172	166
RCC2	0.650624	0.00102958	0.0120742	172	172
TOPBP1	0.857149	0.00102999	0.0120742	172	172
C2orf49	0.859347	0.0010315	0.0120843	172	172
C9orf117	-0.285656	0.00103208	0.0120843	172	172
BZW2	0.577072	0.00103396	0.0120991	172	172
CYP27C1	0.183258	0.00103975	0.0121596	172	169
LANCL2	-0.728813	0.00104205	0.0121793	172	172
ZSWIM3	-0.660003	0.0010459	0.0122171	172	172
CAV1	0.299385	0.00104657	0.0122176	172	172
PPARG	0.249291	0.0010513	0.0122655	172	172
LRRC8A	0.353114	0.00105261	0.0122736	172	172
ETV6	0.694574	0.00105377	0.0122763	172	172
ABTB2	0.328106	0.00105427	0.0122763	172	172
CAP1	0.584408	0.00105471	0.0122763	172	172
C12orf48	0.462336	0.00105538	0.0122768	172	172
HIST1H4H	0.278024	0.00105715	0.0122882	172	172
DUSP8	-0.351468	0.00105761	0.0122882	172	172
CAPSL	-0.210808	0.00105941	0.0123018	172	139
LOC285419	-0.279403	0.00106088	0.0123118	172	172
UNC13A	-0.183664	0.00106172	0.0123142	172	172
WDR43	0.768807	0.00106421	0.0123358	172	172
CSDA	0.42367	0.00106546	0.0123426	172	172
FAM19A4	-0.366803	0.00106605	0.0123426	172	118
SLC2A11	-0.554357	0.00106879	0.0123566	172	172
ADAM10	0.532718	0.00106902	0.0123566	172	172
USHBP1	-0.34705	0.00106964	0.0123566	172	172
EGFR	0.330663	0.00107022	0.0123566	172	172
PACSIN1	-0.220792	0.0010704	0.0123566	172	172
ZNF607	-0.54224	0.00107226	0.0123708	172	172
NCRNA00094	-0.651132	0.00107412	0.0123851	172	172
SPEG	-0.217839	0.00107715	0.0124127	172	172
ZNF287	-0.3912	0.00107796	0.0124148	172	172
MAP3K13	0.37631	0.00107915	0.0124209	172	172
MALL	0.250176	0.00107975	0.0124209	172	172
COPB2	0.777274	0.00108268	0.0124473	172	172
CYTSB	0.600795	0.00108382	0.0124532	172	172
PSMA3	0.874129	0.00108695	0.0124819	172	172
ZDHHC3	0.53909	0.0010914	0.0125256	172	172
SLC2A10	0.387029	0.00109242	0.0125301	172	172
LSM12	0.992865	0.00109454	0.012547	172	172
FGFBP3	-0.384406	0.00109983	0.0126003	172	172
DARS	0.838196	0.00110052	0.012601	172	172
MTMR2	1.00744	0.00110153	0.0126052	172	172
GPR148	-0.298986	0.00110235	0.0126065	172	108
COLQ	-0.334037	0.00110337	0.0126065	172	172
MAP1LC3A	-0.441402	0.00110357	0.0126065	172	172
UGT1A6	0.148163	0.00110518	0.0126083	172	168
CRABP2	0.180027	0.00110592	0.0126083	172	172
C17orf65	-0.506919	0.00110614	0.0126083	172	172
PLAC8L1	-0.401828	0.00110657	0.0126083	172	160
DPY19L1	0.51825	0.00110692	0.0126083	172	172
SERPINB8	0.479991	0.00110819	0.0126154	172	172
PRPF8	-0.742456	0.00111006	0.0126294	172	172
RGAG4	-0.254318	0.00111082	0.0126308	172	172
VN1R1	-0.344912	0.00111168	0.0126321	172	172
GNPNAT1	0.469825	0.00111238	0.0126321	172	172
C21orf29	-0.219409	0.00111286	0.0126321	172	162
C16orf93	-0.381157	0.0011151	0.0126394	172	172
CXorf57	-0.263965	0.00111569	0.0126394	172	172
CLEC2B	0.328926	0.00111609	0.0126394	172	172
SGTA	-0.728123	0.0011161	0.0126394	172	172
ASCC1	0.730719	0.00111705	0.0126394	172	172
TMEM145	-0.198597	0.00111806	0.0126394	172	170
PDLIM5	0.63863	0.00111829	0.0126394	172	172
GPATCH3	-0.88305	0.00111864	0.0126394	172	172
ACTR2	0.701194	0.00112274	0.0126776	172	172
PRMT3	0.751221	0.0011233	0.0126776	172	172
RASEF	0.184426	0.00112576	0.012698	172	170
GRM1	-0.270934	0.00112699	0.0127002	172	159
NDST2	-0.782057	0.00112751	0.0127002	172	172
ASCL2	-0.226598	0.00112789	0.0127002	172	171
ADSS	0.752021	0.00113129	0.0127269	172	172
HKDC1	0.22219	0.00113155	0.0127269	172	172
ARMCX2	-0.336456	0.00113422	0.0127497	172	172
CRHBP	-0.253703	0.00113596	0.0127619	172	165
CCDC108	-0.209455	0.00113669	0.0127628	172	169
KIAA0513	-0.573798	0.0011376	0.0127657	172	172
FAM60A	0.540183	0.00113885	0.0127682	172	172
AGBL3	-0.416982	0.00113912	0.0127682	172	172
ERI1	0.669838	0.00114064	0.012778	172	172
CENPK	0.339475	0.00114268	0.0127936	172	172
SFRS6	-0.990659	0.00114429	0.0128043	172	172
C19orf44	-0.742191	0.00114677	0.0128214	172	172
ALKBH4	-0.69766	0.0011473	0.0128214	172	172
CCDC52	0.657543	0.00114777	0.0128214	172	172
RAPGEF4	-0.263718	0.00115325	0.0128753	172	172
PITPNB	1.04672	0.00115445	0.0128815	172	172
CCDC58	0.612334	0.00115706	0.0128899	172	172
SLC22A18AS	0.237989	0.00115755	0.0128899	172	172
HIST1H2BD	0.302728	0.0011576	0.0128899	172	172
IL11	0.178827	0.00115782	0.0128899	172	172
FAM200B	-0.70543	0.00115871	0.0128925	172	172
CD109	0.312695	0.00116036	0.0129035	172	172
LACTB2	0.481901	0.00116266	0.0129143	172	172
HABP4	-0.521306	0.00116316	0.0129143	172	172
PTTG1IP	0.65026	0.0011633	0.0129143	172	172
MYH3	-0.301248	0.00116597	0.0129231	172	172
ZNF671	-0.269545	0.00116634	0.0129231	172	172
CDC25C	0.278399	0.0011672	0.0129231	172	171
TAF1D	0.609693	0.00116753	0.0129231	172	172
LPAR5	0.332258	0.00116771	0.0129231	172	172
PDCD6IP	0.80248	0.00116803	0.0129231	172	172
SPG7	-0.636722	0.00117273	0.0129679	172	172
C17orf56	-0.420567	0.00117341	0.0129679	172	172
DIAPH2	0.597781	0.00117405	0.0129679	172	172
KCNB1	-0.191393	0.00117777	0.0130016	172	161
ZNF497	-0.353991	0.00117864	0.013004	172	172
KLK9	0.206626	0.00118155	0.0130273	172	119
KLHDC1	-0.303279	0.00118287	0.0130273	172	172
TXLNA	-0.944123	0.00118295	0.0130273	172	172
CCDC130	-0.454736	0.0011834	0.0130273	172	172
LOX	0.27324	0.00118515	0.0130317	172	172
CWH43	0.193119	0.00118582	0.0130317	172	103
TRIP10	0.388739	0.00118693	0.0130317	172	172
FAM154B	-0.250577	0.00118751	0.0130317	172	172
ORC1L	0.356252	0.00118823	0.0130317	172	172
CLIC1	0.48121	0.0011883	0.0130317	172	172
ZNF77	-0.701958	0.00118843	0.0130317	172	172
MYL12B	0.596544	0.00118929	0.0130339	172	172
ZBTB46	-0.332777	0.00119454	0.0130786	172	172
HSD17B14	-0.249793	0.0011947	0.0130786	172	172
SLC45A1	-0.282804	0.00119727	0.0130995	172	172
C5orf49	-0.212686	0.00119922	0.013108	172	171
PRKAR1B	-0.525948	0.00120063	0.013108	172	172
LOC149134	-0.314672	0.00120063	0.013108	172	172
DCAKD	-0.752923	0.00120071	0.013108	172	172
ADORA2B	0.278874	0.00120172	0.0131117	172	172
MAGEE1	-0.235496	0.00120641	0.0131556	172	172
SPTBN2	0.387184	0.00120748	0.01316	172	172
RAP2B	0.669728	0.00120847	0.0131635	172	172
C15orf59	-0.244014	0.00120936	0.0131659	172	172
STAT5B	-0.584185	0.00121032	0.0131691	172	172
FAM129B	0.540161	0.00121132	0.0131727	172	172
INHBA	0.210918	0.0012125	0.0131782	172	172
TFAP2A	0.233764	0.00121523	0.0131942	172	171
PLAUR	0.327117	0.00121531	0.0131942	172	172
DCLK2	-0.34091	0.00121718	0.0132003	172	172
WASH7P	-0.412962	0.00121721	0.0132003	172	172
IRF6	0.446132	0.00121864	0.0132085	172	172
AMACR	-0.507037	0.00122035	0.0132197	172	172
2021-09-11	0.486191	0.00122162	0.0132263	172	172
SOX4	0.450699	0.00122494	0.0132504	172	172
NRN1L	-0.283683	0.00122528	0.0132504	172	159
C18orf34	-0.275357	0.00122642	0.0132504	172	159
MBOAT1	0.392825	0.00122662	0.0132504	172	172
FKRP	-0.618496	0.00122721	0.0132504	172	172
AFAP1L2	0.386948	0.00123074	0.0132812	172	172
CCDC57	-0.440917	0.00123168	0.013284	172	172
GRK4	-0.511413	0.00123509	0.0133136	172	172
GARNL3	-0.330925	0.00123871	0.0133337	172	172
ZCWPW1	-0.41328	0.00123976	0.0133337	172	172
RRAS	0.415013	0.00123977	0.0133337	172	172
TOB1	0.44479	0.00124001	0.0133337	172	172
SH2B1	-0.631644	0.00124099	0.0133337	172	172
POU4F2	-1.41659	0.00124102	0.0133337	172	32
FAM165B	-0.76045	0.00124227	0.0133398	172	172
NECAB3	-0.430104	0.001244	0.0133432	172	172
LRFN3	-0.369307	0.00124474	0.0133432	172	172
PML	0.622907	0.00124495	0.0133432	172	172
CXCL5	0.106209	0.0012453	0.0133432	172	171
NTN5	-0.328667	0.00124606	0.0133442	172	170
C6orf26	-0.307355	0.00124829	0.0133608	172	172
CYP4F11	0.181469	0.0012501	0.0133643	172	172
C20orf29	-0.752194	0.00125057	0.0133643	172	172
SLC8A3	-0.211243	0.00125065	0.0133643	172	170
LOC219347	-0.32376	0.00125215	0.0133662	172	172
MMP7	0.176362	0.00125219	0.0133662	172	170
UMPS	0.891222	0.00125697	0.0134099	172	172
FLJ10038	-0.631886	0.00125814	0.0134152	172	172
HSD17B3	-0.228156	0.00125956	0.013423	172	167
SFXN3	0.592462	0.00126234	0.0134407	172	172
FAM135B	-0.153144	0.00126282	0.0134407	172	163
CATSPER2	-0.34769	0.00126403	0.0134407	172	172
MST1	-0.26073	0.00126408	0.0134407	172	172
SLC7A8	-0.307652	0.00126463	0.0134407	172	172
DGCR8	-0.817435	0.00126709	0.0134526	172	172
PSPH	-0.605106	0.00126712	0.0134526	172	172
AURKB	0.260244	0.00126879	0.0134631	172	172
CLNS1A	0.86427	0.00127204	0.0134854	172	172
PDXP	-0.457965	0.00127226	0.0134854	172	172
DSC3	0.154004	0.0012731	0.0134871	172	169
GABARAP	-0.784446	0.00127467	0.0134906	172	172
SSH3	0.438947	0.00127528	0.0134906	172	172
FLJ37201	-0.325143	0.00127606	0.0134906	172	171
OBFC1	0.656388	0.00127708	0.0134906	172	172
LOC100129534	-0.414987	0.00127728	0.0134906	172	172
RASAL2	0.605715	0.00127754	0.0134906	172	172
C2orf63	-0.407711	0.00128294	0.0135341	172	172
MTHFD2	0.534673	0.00128326	0.0135341	172	172
BLZF1	0.622228	0.00128373	0.0135341	172	172
MMAA	0.85663	0.00128502	0.0135405	172	172
PHLPP2	-0.53634	0.00129017	0.0135875	172	172
NFKBID	-0.299889	0.00129159	0.0135951	172	172
C1orf106	0.240205	0.00129568	0.0136309	172	171
CROCCL1	-0.352462	0.00129897	0.0136533	172	172
SPIN2B	-0.566695	0.0013004	0.0136533	172	172
C20orf152	-0.452631	0.00130055	0.0136533	172	140
CYFIP1	0.760132	0.00130078	0.0136533	172	172
PARD6B	0.400695	0.00130153	0.0136533	172	172
ALKBH5	-0.838704	0.00130196	0.0136533	172	172
SQRDL	0.667498	0.00130893	0.0137185	172	172
SLC25A42	-0.511259	0.00130958	0.0137185	172	172
ACBD4	-0.447521	0.00131042	0.0137201	172	172
ZFYVE28	-0.438424	0.00131178	0.0137207	172	172
FOXQ1	0.239681	0.00131224	0.0137207	172	172
HOXC4	0.387819	0.00131257	0.0137207	172	172
NHS	0.364329	0.00131585	0.0137428	172	172
RBMXL1	0.822595	0.00131608	0.0137428	172	172
SDHAP3	-0.440414	0.00131841	0.0137529	172	172
LOC401127	-0.466993	0.00131853	0.0137529	172	171
C16orf74	0.185302	0.00131915	0.0137529	172	171
ZNF397OS	-0.565863	0.00132165	0.0137717	172	172
ESPL1	0.34012	0.00132449	0.013794	172	172
ITPRIPL2	0.690335	0.001326	0.0138024	172	172
SSRP1	1.00489	0.00132702	0.0138024	172	172
ANKRD23	-0.405706	0.00132739	0.0138024	172	172
CXorf50B	-0.340115	0.00132858	0.0138074	172	171
UEVLD	0.549413	0.00133075	0.0138226	172	172
LTC4S	-0.234449	0.00133451	0.0138407	172	172
KGFLP1	-0.342923	0.00133453	0.0138407	172	99
ZSCAN18	-0.267191	0.00133499	0.0138407	172	172
LOC285359	-0.56309	0.00133593	0.0138407	172	172
TPRKB	0.84088	0.00133623	0.0138407	172	172
CEACAM6	0.164509	0.0013367	0.0138407	172	170
RAB5A	0.903442	0.00133797	0.0138466	172	172
C18orf18	-0.454854	0.00134149	0.0138757	172	172
C17orf101	-0.627794	0.00134392	0.0138935	172	172
SPRR1A	0.107489	0.00134745	0.0139211	172	155
GLT25D1	0.58	0.001348	0.0139211	172	172
GTF2F1	-1.05348	0.00134993	0.0139337	172	172
TENC1	-0.425353	0.00135472	0.0139759	172	172
ABHD4	0.73971	0.00135582	0.0139798	172	172
HAGH	-0.731228	0.00136232	0.0140362	172	172
A1BG	-0.295198	0.00136317	0.0140362	172	172
PCDHA8	-0.223588	0.00136342	0.0140362	172	150
TNFSF9	0.187997	0.00136704	0.0140595	172	172
ADORA2A	-0.352367	0.00136711	0.0140595	172	172
DYNC1I2	0.878424	0.00136867	0.0140682	172	172
ACOT4	0.47631	0.00137772	0.0141538	172	172
TUBG2	-0.51281	0.00137923	0.0141619	172	172
HK2	0.254494	0.00138165	0.0141706	172	172
P2RX6	-0.251361	0.00138168	0.0141706	172	172
FANCI	0.441722	0.00138223	0.0141706	172	172
SCML2	-0.280015	0.00138384	0.0141797	172	171
SMAD5OS	-0.424316	0.00138592	0.0141842	172	170
POF1B	0.242867	0.00138648	0.0141842	172	172
SMS	0.782724	0.00138654	0.0141842	172	172
CKS1B	0.397233	0.00138784	0.0141842	172	172
CCDC138	0.456228	0.00138788	0.0141842	172	172
WNT2	0.186735	0.00138978	0.0141962	172	169
FADD	0.725177	0.00139172	0.0142086	172	172
ZNF416	-0.798786	0.00139368	0.0142213	172	172
ZNF441	-0.459548	0.00139565	0.0142256	172	172
CYP46A1	-0.247636	0.00139581	0.0142256	172	171
ANTXR2	0.392618	0.00139627	0.0142256	172	172
PPP2R2B	-0.219719	0.00139753	0.0142289	172	172
C1orf107	0.664542	0.00139803	0.0142289	172	172
SFRS17A	-0.612256	0.00139962	0.0142376	172	172
HCN2	-0.217871	0.00140238	0.0142481	172	172
RHPN2	0.308182	0.00140316	0.0142481	172	172
TRPM6	-0.233889	0.00140448	0.0142481	172	169
LOXL2	0.260184	0.0014049	0.0142481	172	172
CAPN10	-0.441611	0.00140544	0.0142481	172	172
PLOD2	0.35513	0.00140581	0.0142481	172	172
RASSF9	0.328943	0.00140642	0.0142481	172	171
WHSC1L1	0.653554	0.00140643	0.0142481	172	172
IFIH1	0.431276	0.00140858	0.0142625	172	172
NAA15	0.875068	0.00141129	0.0142826	172	172
KRBA2	-0.367073	0.00141223	0.0142848	172	172
IQSEC3	-0.206529	0.00141474	0.0143028	172	172
NUCB1	-0.776422	0.00141721	0.0143132	172	172
PPP1R1A	-0.113837	0.00141823	0.0143132	172	170
C20orf54	0.279215	0.00141893	0.0143132	172	172
CLPX	0.88551	0.00141983	0.0143132	172	172
SERPINB3	0.0968146	0.00142028	0.0143132	172	160
DOCK5	0.345829	0.00142134	0.0143132	172	172
DDX21	0.474183	0.00142255	0.0143132	172	172
ARPC3	0.895782	0.00142292	0.0143132	172	172
STEAP3	0.327452	0.00142302	0.0143132	172	172
RAB42	0.299608	0.00142303	0.0143132	172	172
METTL11B	0.258492	0.00142389	0.0143137	172	128
KIAA1522	0.427585	0.00142454	0.0143137	172	172
F10	-0.216609	0.00142569	0.014318	172	172
NSMCE2	0.684268	0.00142681	0.0143219	172	172
CAMK2B	-0.13647	0.00142782	0.0143248	172	170
FOXL1	0.20566	0.00143268	0.0143535	172	172
SHROOM3	0.463109	0.00143279	0.0143535	172	172
ANGPTL5	-0.328219	0.00143311	0.0143535	172	139
FAM179A	-0.220316	0.00143361	0.0143535	172	172
KIAA0391	1.01003	0.00143437	0.0143539	172	172
C1orf163	0.70317	0.00143684	0.0143599	172	172
MPZL3	0.32209	0.0014369	0.0143599	172	171
FBXO32	0.363197	0.00143716	0.0143599	172	172
RRM1	0.722837	0.00143871	0.0143681	172	172
FAM123C	-0.144033	0.00143949	0.0143686	172	165
COL10A1	0.166505	0.00144603	0.0144266	172	172
LRRC29	-0.411315	0.00144985	0.0144574	172	172
C5orf38	-0.175656	0.00145463	0.0144946	172	155
CNNM4	0.488672	0.00145505	0.0144946	172	172
TMEM144	0.399459	0.00145767	0.0145081	172	172
FGFRL1	0.334725	0.00145885	0.0145081	172	172
WIPI2	-1.09996	0.00145927	0.0145081	172	172
RAP1GAP2	-0.388341	0.00145935	0.0145081	172	172
PCNT	-0.684537	0.0014606	0.0145132	172	172
UNC13D	0.265367	0.00146404	0.01454	172	172
PARK2	-0.423357	0.00146645	0.0145565	172	172
EDA	-0.323162	0.00146926	0.0145665	172	172
CGB	0.0965238	0.00146965	0.0145665	172	158
SH3GLB1	0.954327	0.00146967	0.0145665	172	172
ZNF517	-0.550126	0.00147477	0.0146097	172	172
CRMP1	-0.220442	0.00147557	0.0146103	172	172
XKR7	-0.214259	0.00147856	0.0146265	172	129
PRSS8	0.225837	0.00147869	0.0146265	172	172
CLCF1	0.287506	0.00148045	0.0146324	172	172
DMPK	-0.4497	0.00148077	0.0146324	172	172
ATG16L1	0.749075	0.00148202	0.0146374	172	172
GLTSCR1	-0.59385	0.00148429	0.0146525	172	172
G6PC3	-0.689254	0.00148667	0.0146686	172	172
PPT2	-0.794996	0.00148826	0.0146769	172	172
PSD	-0.258595	0.00149322	0.0147184	172	172
[truncated: 17,696 more rows]
