# Supplementary material for: Systematic Characterization of the Clinical Relevance of KPNA4 in Pancreatic Ductal Adenocarcinoma
Source: Front Oncol. 2022 Mar 29;12:834728. doi: 10.3389/fonc.2022.834728 (PMC9002131; doi:10.3389/fonc.2022.834728)
Supplement: Supplementary file 4 [file Table_3.xlsx]

## Sheet: Sheet1
Supplementary Table 3. Association of KPNA4 with clinicopathologic characteristics in the 23 PDAC patients.
Classification	Number of cases	KPNA4 histochemistry score		p value
		Low (N = 11)	High (N = 12)
Age (years)
＜60	9 (39.1%)	5	4	0.552
≥60	14 (60.9%)	6	8
Gender
Male	14 (60.9%)	6	8	0.552
Female	9 (39.1%)	5	4
TNM stage
I + II	11 (47.8%)	9	2	0.002
III + IV	12 (52.2%)	2	10
Histological grade
G1-2	14 (60.9%)	9	5	0.049
G3-4	9 (39.1%)	2	7
Tumor size (cm)
＜3.5	10 (43.5%)	5	5	0.855
≥3.5	13 (56.5%)	6	7
