# Supplementary material for: Systematic Characterization of the Clinical Relevance of KPNA4 in Pancreatic Ductal Adenocarcinoma
Source: Front Oncol. 2022 Mar 29;12:834728. doi: 10.3389/fonc.2022.834728 (PMC9002131; doi:10.3389/fonc.2022.834728)
Supplement: Supplementary file 5 [file Table_4.xlsx]

## Sheet: Sheet1
Supplementary Table 4. List of KPNA4 co-expressed genes in TCGA PDAC.
Query	Statistic	P-value	FDR (BH)	Event_SD	Event_TD
KPNA4	1	1e-46	1e-42	178	178
NAA50	0.827808	4.76983e-46	4.71593e-42	178	178
PDCD10	0.772761	1.38233e-36	9.1114e-33	178	178
CRTC1	-0.770494	2.9666e-36	1.46654e-32	178	178
NMD3	0.768465	5.83542e-36	1.92316e-32	178	178
PAK2	0.768828	5.17195e-36	1.92316e-32	178	178
TMEM175	-0.733914	2.2244e-31	6.28362e-28	178	178
CIRBP	-0.722078	5.69647e-30	1.40802e-26	178	178
COMMD2	0.709414	1.5275e-28	3.02048e-25	178	178
IRF2BP1	-0.70962	1.4501e-28	3.02048e-25	178	178
SMC4	0.705692	3.8846e-28	6.9831e-25	178	178
ATL3	0.704927	4.69808e-28	7.74165e-25	178	178
SAFB2	-0.702797	7.9479e-28	1.20894e-24	178	178
ACTR3	0.696348	3.79831e-27	5.04506e-24	178	178
GMPS	0.696317	3.82704e-27	5.04506e-24	178	178
C21orf2	-0.694448	5.9755e-27	7.38497e-24	178	178
ZNF497	-0.691614	1.16667e-26	1.35705e-23	178	178
ACTL6A	0.690931	1.36908e-26	1.50401e-23	178	178
SPRN	-0.687367	3.13488e-26	3.26259e-23	178	178
CAB39	0.680539	1.48297e-25	1.36153e-22	178	178
DCUN1D1	0.680649	1.44698e-25	1.36153e-22	178	178
DNAJC13	0.680445	1.5148e-25	1.36153e-22	178	178
OGFOD1	0.676871	3.35972e-25	2.88848e-22	178	178
DPH1	-0.676333	3.78367e-25	3.11743e-22	178	178
KPNA1	0.675882	4.17922e-25	3.3056e-22	178	178
ECT2	0.67298	7.89539e-25	6.00475e-22	178	178
RPE	0.6717	1.04283e-24	7.63737e-22	178	178
GADD45G	-0.66865	2.01259e-24	1.42132e-21	178	178
ZNF414	-0.668433	2.10844e-24	1.43767e-21	178	178
MZF1	-0.668128	2.25076e-24	1.48355e-21	178	178
RALB	0.66555	3.89546e-24	2.4848e-21	178	178
TMEM198	-0.664146	5.24035e-24	3.17978e-21	178	178
ZNF653	-0.664086	5.3066e-24	3.17978e-21	178	178
ARMC5	-0.663889	5.53216e-24	3.21744e-21	178	178
SDR39U1	-0.662539	7.34359e-24	4.14892e-21	178	178
MOBKL1B	0.661721	8.71142e-24	4.78499e-21	178	178
SAPS2	-0.659951	1.25895e-23	6.72823e-21	178	178
AGPS	0.659485	1.38631e-23	7.2139e-21	178	178
PEMT	-0.657999	1.88366e-23	9.44901e-21	178	178
SPPL2B	-0.657928	1.9114e-23	9.44901e-21	178	178
NRL	-0.657597	2.04586e-23	9.86704e-21	178	178
BRF1	-0.653601	4.62021e-23	2.17524e-20	178	178
ZNF446	-0.653477	4.73776e-23	2.17871e-20	178	178
CHMP2B	0.653048	5.1673e-23	2.32223e-20	178	178
NRAS	0.651409	7.18546e-23	3.15745e-20	178	178
C2orf49	0.65109	7.66149e-23	3.29344e-20	178	178
LPP	0.650756	8.1905e-23	3.44593e-20	178	178
IQGAP1	0.650245	9.07156e-23	3.7371e-20	178	178
DDX18	0.64983	9.85546e-23	3.97718e-20	178	178
GNAI3	0.6478	1.4753e-22	5.73189e-20	178	178
WDFY1	0.64779	1.47834e-22	5.73189e-20	178	178
OPA1	0.64725	1.64471e-22	6.25432e-20	178	178
TP53I13	-0.646308	1.98067e-22	7.38978e-20	178	178
FNDC3B	0.645416	2.35992e-22	8.64168e-20	178	178
REEP3	0.644747	2.69063e-22	9.67356e-20	178	178
PGM2	0.64438	2.89063e-22	1.0207e-19	178	178
PTPN14	0.6429	3.85784e-22	1.33833e-19	178	178
REPIN1	-0.64267	4.03423e-22	1.35208e-19	178	178
RPH3AL	-0.642723	3.99254e-22	1.35208e-19	178	178
LOC338799	-0.642073	4.52935e-22	1.49272e-19	178	178
MUM1	-0.641609	4.95451e-22	1.60607e-19	178	178
PCYT1A	0.640824	5.76597e-22	1.80978e-19	178	178
SSBP4	-0.640827	5.76324e-22	1.80978e-19	178	178
MET	0.640036	6.71157e-22	2.07367e-19	178	178
RAB6A	0.638211	9.52294e-22	2.89702e-19	178	178
THAP7	-0.637887	1.01289e-21	3.03469e-19	178	178
SAFB	-0.635829	1.49803e-21	4.4212e-19	178	178
REM2	-0.634967	1.76311e-21	5.12703e-19	178	178
FGF17	-0.634223	2.02851e-21	5.81331e-19	178	169
PRPF40A	0.633376	2.37896e-21	6.72022e-19	178	178
ACTR2	0.631252	3.53871e-21	9.85555e-19	178	178
C3orf38	0.629378	5.01079e-21	1.37409e-18	178	178
CCDC159	-0.629311	5.07273e-21	1.37409e-18	178	178
ZBTB48	-0.629185	5.19269e-21	1.38757e-18	178	178
TBC1D23	0.628319	6.09237e-21	1.60627e-18	178	178
FIZ1	-0.627199	7.48592e-21	1.94772e-18	178	178
ATP6V0A1	-0.627075	7.65833e-21	1.9667e-18	178	178
LOC729991	-0.626724	8.16676e-21	2.07038e-18	178	178
CORO1C	0.625505	1.02061e-20	2.49155e-18	178	178
G6PC3	-0.625529	1.01609e-20	2.49155e-18	178	178
NIP7	0.625599	1.00313e-20	2.49155e-18	178	178
MED16	-0.625347	1.05048e-20	2.53319e-18	178	178
TBC1D17	-0.625227	1.07371e-20	2.55801e-18	178	178
MYNN	0.6251	1.09876e-20	2.58653e-18	178	178
BACH1	0.624543	1.21605e-20	2.79607e-18	178	178
NCBP2	0.624587	1.20621e-20	2.79607e-18	178	178
VPS26A	0.623509	1.46675e-20	3.33373e-18	178	178
TRIP12	0.621777	2.00517e-20	4.50571e-18	178	178
ITGAV	0.619257	3.14952e-20	6.94328e-18	178	178
RBM7	0.619238	3.16019e-20	6.94328e-18	178	178
ATP2A3	-0.61874	3.45323e-20	7.50375e-18	178	178
P4HTM	-0.618644	3.51287e-20	7.55039e-18	178	178
PNPLA7	-0.618476	3.61975e-20	7.69645e-18	178	178
SPTY2D1	0.618368	3.69002e-20	7.76238e-18	178	178
RIPK2	0.617503	4.30222e-20	8.95495e-18	178	178
CRIPAK	-0.617351	4.41929e-20	9.10282e-18	178	178
SNX6	0.616931	4.76105e-20	9.70568e-18	178	178
LRRC16B	-0.616863	4.81857e-20	9.7227e-18	178	178
PRR11	0.616789	4.88181e-20	9.7508e-18	178	174
ANLN	0.615656	5.96202e-20	1.17893e-17	178	178
CALU	0.615391	6.24657e-20	1.22297e-17	178	178
YAP1	0.614931	6.77314e-20	1.31306e-17	178	178
ZNF839	-0.613374	8.89514e-20	1.70769e-17	178	178
ZNF775	-0.612479	1.03987e-19	1.97715e-17	178	178
ABHD14A	-0.612361	1.06138e-19	1.97997e-17	178	178
ZNF837	-0.612392	1.05567e-19	1.97997e-17	178	178
LRRC56	-0.612093	1.11201e-19	2.05504e-17	178	178
ASB16	-0.611908	1.14832e-19	2.10248e-17	178	178
RSAD1	-0.611392	1.25595e-19	2.27846e-17	178	178
FLJ45244	-0.610938	1.35869e-19	2.44243e-17	178	178
PPP1R3E	-0.610323	1.51118e-19	2.69208e-17	178	178
MYOF	0.610074	1.57765e-19	2.76633e-17	178	178
POMT1	-0.610021	1.59215e-19	2.76633e-17	178	178
RASA4P	-0.610011	1.59483e-19	2.76633e-17	178	178
DPP7	-0.609909	1.6233e-19	2.76717e-17	178	178
PIK3CA	0.609948	1.61245e-19	2.76717e-17	178	178
HEXDC	-0.60948	1.74796e-19	2.93399e-17	178	178
PPFIA3	-0.60947	1.75084e-19	2.93399e-17	178	178
TOLLIP	-0.609039	1.88585e-19	3.13369e-17	178	178
MBLAC1	-0.608497	2.06963e-19	3.41041e-17	178	178
C2orf81	-0.607972	2.26484e-19	3.70124e-17	178	178
TAF6L	-0.60772	2.36475e-19	3.83283e-17	178	178
ANAPC2	-0.60758	2.42221e-19	3.84177e-17	178	178
C21orf58	-0.607564	2.42855e-19	3.84177e-17	178	178
PICALM	0.607633	2.40033e-19	3.84177e-17	178	178
CELF6	-0.607051	2.65138e-19	4.13511e-17	178	178
TMEM48	0.607041	2.65581e-19	4.13511e-17	178	178
ARVCF	-0.606874	2.73281e-19	4.22176e-17	178	178
ZC3H15	0.606555	2.88534e-19	4.42285e-17	178	178
BZRAP1	-0.60646	2.93237e-19	4.46036e-17	178	178
SIAH2	0.606162	3.08526e-19	4.62181e-17	178	178
SKIL	0.606201	3.06467e-19	4.62181e-17	178	178
C17orf65	-0.605957	3.1946e-19	4.71418e-17	178	178
CPLX1	-0.605975	3.18509e-19	4.71418e-17	178	178
SGSM2	-0.605341	3.54726e-19	5.19582e-17	178	178
LRRC24	-0.60522	3.62091e-19	5.2647e-17	178	171
CKAP2L	0.60486	3.84885e-19	5.47533e-17	178	178
PCSK1N	-0.604863	3.84681e-19	5.47533e-17	178	178
ROGDI	-0.604903	3.82116e-19	5.47533e-17	178	178
PRIM2	0.604648	3.98938e-19	5.63472e-17	178	178
SLC38A10	-0.604322	4.21606e-19	5.91264e-17	178	178
CDV3	0.603893	4.53276e-19	6.31202e-17	178	178
CAMTA2	-0.603562	4.79371e-19	6.62873e-17	178	178
OSGIN2	0.603226	5.07321e-19	6.9665e-17	178	178
FAM113A	-0.602957	5.30766e-19	7.23819e-17	178	178
GAN	0.602624	5.61381e-19	7.60325e-17	178	178
A1BG	-0.602224	6.00449e-19	8.07707e-17	178	178
ZNF688	-0.602036	6.19659e-19	8.27914e-17	178	178
GFM1	0.601863	6.37947e-19	8.46629e-17	178	178
BAG4	0.60173	6.52263e-19	8.54162e-17	178	178
MXD4	-0.601754	6.49703e-19	8.54162e-17	178	178
SMNDC1	0.601675	6.58369e-19	8.56486e-17	178	178
CARKD	-0.601342	6.96075e-19	8.9962e-17	178	178
ATP11B	0.600756	7.67811e-19	9.85889e-17	178	178
OSMR	0.600535	7.96587e-19	1.01624e-16	178	178
FBXO45	0.600432	8.10489e-19	1.02735e-16	178	178
SF4	-0.600356	8.20829e-19	1.03383e-16	178	178
KIAA0895L	-0.600302	8.2825e-19	1.03657e-16	178	178
VCL	0.600101	8.56437e-19	1.06511e-16	178	178
C17orf59	-0.599589	9.32712e-19	1.15272e-16	178	178
BZW1	0.599089	1.01345e-18	1.24471e-16	178	178
EIF2S1	0.598985	1.03111e-18	1.25859e-16	178	178
IL1RAP	0.598286	1.15793e-18	1.40472e-16	178	178
LRRC4B	-0.598122	1.18981e-18	1.4346e-16	178	178
DMAP1	-0.598005	1.21305e-18	1.45375e-16	178	178
SGMS2	0.59789	1.23632e-18	1.47272e-16	178	178
UBOX5	-0.597786	1.25781e-18	1.48934e-16	178	178
TMOD3	0.5972	1.38571e-18	1.63101e-16	178	178
AES	-0.596906	1.45452e-18	1.67219e-16	178	178
C19orf63	-0.596942	1.44596e-18	1.67219e-16	178	178
ITGA6	0.596916	1.45209e-18	1.67219e-16	178	178
NEURL4	-0.59698	1.43692e-18	1.67219e-16	178	178
QTRT1	-0.596826	1.47381e-18	1.68457e-16	178	178
DEK	0.596527	1.54802e-18	1.74917e-16	178	178
LOC728392	-0.596558	1.54033e-18	1.74917e-16	178	178
LOC100270804	-0.59642	1.57577e-18	1.77041e-16	178	178
MTERFD3	-0.595918	1.71108e-18	1.91158e-16	178	178
SLC26A11	-0.595756	1.7573e-18	1.95218e-16	178	178
MAP4K4	0.59443	2.18369e-18	2.41231e-16	178	178
CXXC1	-0.59408	2.31201e-18	2.53988e-16	178	178
NCEH1	0.593558	2.51762e-18	2.75047e-16	178	178
FBXL15	-0.593464	2.55627e-18	2.77734e-16	178	178
KIAA1524	0.593341	2.60789e-18	2.80263e-16	178	178
RAD18	0.593345	2.60627e-18	2.80263e-16	178	178
RANBP3	-0.591867	3.31353e-18	3.54171e-16	178	178
RNASEH1	0.5918	3.34962e-18	3.56105e-16	178	178
RYK	0.591288	3.63864e-18	3.84762e-16	178	178
C7orf55	-0.591228	3.67432e-18	3.86468e-16	178	178
CAPRIN1	0.591166	3.71136e-18	3.88299e-16	178	178
ACBD4	-0.59099	3.81829e-18	3.97384e-16	178	178
SLC16A1	0.590672	4.01948e-18	4.16132e-16	178	178
CCDC94	-0.590525	4.11557e-18	4.23861e-16	178	178
LRPAP1	-0.589871	4.57323e-18	4.68555e-16	178	178
FXR1	0.589713	4.69034e-18	4.78076e-16	178	178
TRMU	-0.589643	4.7436e-18	4.81026e-16	178	178
SNAPC4	-0.589501	4.85351e-18	4.89659e-16	178	178
RFX1	-0.58869	5.52774e-18	5.5485e-16	178	178
SLC16A11	-0.588329	5.8565e-18	5.84881e-16	178	178
ZFP91	0.587913	6.25898e-18	6.21935e-16	178	178
VPS35	0.587734	6.44116e-18	6.36838e-16	178	178
NCK1	0.587635	6.54371e-18	6.43758e-16	178	178
FKBP2	-0.587382	6.8125e-18	6.66883e-16	178	178
UGP2	0.587286	6.91773e-18	6.73848e-16	178	178
MAST3	-0.587206	7.00712e-18	6.7921e-16	178	178
DR1	0.587065	7.16642e-18	6.87907e-16	178	178
OSBPL11	0.587075	7.15469e-18	6.87907e-16	178	178
DIAPH3	0.587021	7.21668e-18	6.89385e-16	178	178
ADCK1	-0.58696	7.28735e-18	6.92789e-16	178	178
PPPDE1	0.586314	8.07588e-18	7.64079e-16	178	178
ADCK4	-0.586257	8.14858e-18	7.67286e-16	178	178
SEMA3C	0.586086	8.37342e-18	7.8472e-16	178	178
WDR13	-0.586055	8.41486e-18	7.84884e-16	178	178
NECAB3	-0.585259	9.54621e-18	8.86229e-16	178	178
SLAIN2	0.5847	1.04286e-17	9.63619e-16	178	178
MFN1	0.584394	1.09462e-17	1.00675e-15	178	178
TBL1XR1	0.584223	1.12449e-17	1.02943e-15	178	178
MRPL3	0.58418	1.13215e-17	1.03167e-15	178	178
LOC100128288	-0.583982	1.16798e-17	1.05944e-15	178	178
WDR24	-0.583321	1.29618e-17	1.17035e-15	178	178
PLS3	0.583206	1.31985e-17	1.18631e-15	178	178
NUDT21	0.583093	1.3434e-17	1.19726e-15	178	178
RAB7A	0.58309	1.34414e-17	1.19726e-15	178	178
PRKRIP1	-0.582673	1.43496e-17	1.27242e-15	178	178
DGKZ	-0.582461	1.48353e-17	1.30961e-15	178	178
ZFYVE28	-0.581558	1.70888e-17	1.50184e-15	178	178
FYTTD1	0.580684	1.95872e-17	1.71379e-15	178	178
C14orf93	-0.580189	2.11558e-17	1.83727e-15	178	178
C6orf26	-0.580181	2.11843e-17	1.83727e-15	178	178
MED9	-0.580109	2.14208e-17	1.84898e-15	178	178
YWHAZ	0.580084	2.15063e-17	1.84898e-15	178	178
LOC390595	-0.579584	2.32438e-17	1.98971e-15	178	176
LRRC29	-0.578933	2.57124e-17	2.18611e-15	178	178
NPDC1	-0.578921	2.57593e-17	2.18611e-15	178	178
LRSAM1	-0.57881	2.62065e-17	2.21456e-15	178	178
ITGB1	0.578682	2.67313e-17	2.2493e-15	178	178
SLC25A14	-0.578545	2.73053e-17	2.28786e-15	178	178
ZNF467	-0.578298	2.8366e-17	2.3667e-15	178	178
RAB10	0.578202	2.87911e-17	2.39208e-15	178	178
ADAM9	0.578136	2.90852e-17	2.4064e-15	178	178
C19orf39	-0.577936	2.99978e-17	2.47156e-15	178	178
TES	0.577896	3.01867e-17	2.47682e-15	178	178
FAM69B	-0.57768	3.12094e-17	2.55014e-15	178	178
GRIPAP1	-0.577245	3.33713e-17	2.71557e-15	178	178
KIF23	0.577213	3.35349e-17	2.71771e-15	178	178
PATL1	0.577177	3.37227e-17	2.72177e-15	178	178
GTF2E1	0.577099	3.41308e-17	2.7435e-15	178	178
LOC284440	-0.577023	3.45318e-17	2.75558e-15	178	178
LOC349114	-0.576992	3.46991e-17	2.75558e-15	178	178
SRCIN1	-0.577003	3.46403e-17	2.75558e-15	178	178
ROD1	0.576468	3.7609e-17	2.97472e-15	178	178
UBXN6	-0.576315	3.85026e-17	3.03327e-15	178	178
SLK	0.576161	3.94249e-17	3.0936e-15	178	178
B4GALT5	0.576002	4.03971e-17	3.15736e-15	178	178
FAM111B	0.57516	4.59592e-17	3.57795e-15	178	178
B3GNT8	-0.574995	4.71364e-17	3.65093e-15	178	178
ZNF784	-0.574977	4.7266e-17	3.65093e-15	178	178
TOP2A	0.574699	4.93132e-17	3.79424e-15	178	178
LIMS1	0.574565	5.03349e-17	3.84294e-15	178	178
ZFYVE27	-0.574568	5.03076e-17	3.84294e-15	178	178
ARNTL2	0.574522	5.06622e-17	3.85305e-15	178	178
ERI1	0.574256	5.27639e-17	3.99752e-15	178	178
RNF167	-0.573646	5.79049e-17	4.37027e-15	178	178
IPO7	0.573502	5.91814e-17	4.44963e-15	178	178
RBM10	-0.573437	5.97749e-17	4.47723e-15	178	178
TMEM8B	-0.573225	6.17254e-17	4.60588e-15	178	178
MRPL19	0.573165	6.2299e-17	4.63121e-15	178	178
HDAC5	-0.572588	6.80002e-17	5.03609e-15	178	178
TMEM43	0.572497	6.89364e-17	5.08638e-15	178	178
USP20	-0.572002	7.43079e-17	5.46232e-15	178	178
C16orf53	-0.571694	7.78555e-17	5.7019e-15	178	178
ESCO2	0.571322	8.23531e-17	6.00904e-15	178	178
AMIGO3	-0.571231	8.34918e-17	6.06973e-15	178	178
PHLDB3	-0.571031	8.6051e-17	6.23287e-15	178	178
C19orf44	-0.570575	9.21656e-17	6.6514e-15	178	178
PIN1	-0.570464	9.37285e-17	6.73959e-15	178	178
ATP13A3	0.570402	9.45981e-17	6.77747e-15	178	178
BUB1	0.570372	9.50345e-17	6.78416e-15	178	178
TLE2	-0.570206	9.74267e-17	6.92991e-15	178	178
DLG1	0.569733	1.04607e-16	7.40172e-15	178	178
NRBF2	0.569673	1.05557e-16	7.40172e-15	178	178
SERGEF	-0.569704	1.05075e-16	7.40172e-15	178	178
WFIKKN1	-0.569688	1.05315e-16	7.40172e-15	178	178
SCAMP4	-0.569288	1.11841e-16	7.81461e-15	178	178
LOC339047	-0.569202	1.13279e-16	7.88728e-15	178	178
SPHK2	-0.568968	1.1733e-16	8.14063e-15	178	178
NUDCD1	0.568876	1.18954e-16	8.22444e-15	178	178
TMEM41A	0.5686	1.23977e-16	8.54187e-15	178	178
COQ10A	-0.568567	1.24585e-16	8.54705e-15	178	178
ZNF821	-0.568549	1.24916e-16	8.54705e-15	178	178
B3GNT5	0.568502	1.25806e-16	8.57822e-15	178	178
FRMD6	0.568374	1.28228e-16	8.71337e-15	178	178
MRP63	-0.567858	1.38506e-16	9.37953e-15	178	178
LPCAT2	0.567656	1.42733e-16	9.6328e-15	178	178
FBLL1	-0.5671	1.55067e-16	1.04296e-14	178	178
OGFOD2	-0.566907	1.59588e-16	1.06972e-14	178	178
OXR1	0.566859	1.60724e-16	1.0737e-14	178	178
CTTNBP2NL	0.566581	1.6752e-16	1.11533e-14	178	178
CYB5D2	-0.566455	1.70665e-16	1.13226e-14	178	178
FBXW4	-0.566434	1.71207e-16	1.13226e-14	178	178
FKBP8	-0.566411	1.71781e-16	1.13227e-14	178	178
FBRSL1	-0.565842	1.86934e-16	1.22805e-14	178	178
RAB4B	-0.565763	1.89129e-16	1.23836e-14	178	178
XRCC5	0.565738	1.89814e-16	1.23874e-14	178	178
RAB24	-0.565702	1.90854e-16	1.24143e-14	178	178
ALKBH4	-0.565654	1.92189e-16	1.24601e-14	178	178
DHX36	0.565152	2.07011e-16	1.33772e-14	178	178
ASPDH	-0.565053	2.10088e-16	1.35318e-14	178	161
RNF24	0.564871	2.15803e-16	1.38549e-14	178	178
DLGAP5	0.564713	2.20904e-16	1.41365e-14	178	178
E2F7	0.564671	2.22256e-16	1.41771e-14	178	178
PTP4A2	0.564503	2.27861e-16	1.44878e-14	178	178
INPP4B	0.564402	2.31286e-16	1.46585e-14	178	178
CLIC4	0.564329	2.33783e-16	1.47694e-14	178	178
SNHG8	-0.56418	2.38977e-16	1.50494e-14	178	178
ATG4D	-0.564157	2.39787e-16	1.50525e-14	178	178
BTBD17	-0.564121	2.41038e-16	1.50832e-14	178	150
ATP6V0E2	-0.563955	2.47025e-16	1.54091e-14	178	178
C20orf29	-0.563858	2.50579e-16	1.55111e-14	178	178
NSUN6	-0.563858	2.50571e-16	1.55111e-14	178	178
TNFRSF10A	0.563846	2.51014e-16	1.55111e-14	178	178
MTDH	0.563805	2.52515e-16	1.55552e-14	178	178
PLA2G6	-0.563236	2.74558e-16	1.68606e-14	178	178
ASPSCR1	-0.563159	2.77675e-16	1.69992e-14	178	178
PELP1	-0.562853	2.90453e-16	1.77266e-14	178	178
ZGLP1	-0.562815	2.92093e-16	1.77718e-14	178	178
ABHD8	-0.56236	3.12239e-16	1.89393e-14	178	178
PTPN12	0.562067	3.25928e-16	1.97092e-14	178	178
B3GNT1	-0.561994	3.29426e-16	1.97996e-14	178	178
LOC100303728	-0.562008	3.28753e-16	1.97996e-14	178	178
ATP2C1	0.561863	3.35758e-16	2.00582e-14	178	178
PHKA2	-0.561871	3.35403e-16	2.00582e-14	178	178
NDUFS7	-0.56168	3.44861e-16	2.04783e-14	178	178
SHCBP1	0.561698	3.43974e-16	2.04783e-14	178	178
DCLRE1B	0.561565	3.5071e-16	2.07633e-14	178	178
TBCCD1	0.561455	3.5642e-16	2.10383e-14	178	178
CEP55	0.561341	3.62408e-16	2.13282e-14	178	178
SGOL1	0.560747	3.95148e-16	2.31859e-14	178	177
MBD3	-0.560676	3.99285e-16	2.33594e-14	178	178
GNA13	0.560607	4.03312e-16	2.34775e-14	178	178
ZNF267	0.560601	4.0368e-16	2.34775e-14	178	178
ZNF814	-0.560564	4.05874e-16	2.3536e-14	178	178
ZNF324B	-0.559899	4.47064e-16	2.58487e-14	178	178
ANO6	0.559773	4.55346e-16	2.62508e-14	178	178
PPP2R3B	-0.559703	4.59945e-16	2.64388e-14	178	178
C19orf73	-0.559681	4.61446e-16	2.64482e-14	178	178
GSPT1	0.55947	4.75808e-16	2.71925e-14	178	178
EIF2C2	0.559419	4.7935e-16	2.73161e-14	178	178
LSMD1	-0.559082	5.03329e-16	2.86001e-14	178	178
GAS8	-0.558662	5.34873e-16	3.03054e-14	178	178
PDZD4	-0.558035	5.8557e-16	3.3083e-14	178	178
KIF20B	0.557851	6.01362e-16	3.38784e-14	178	178
FGD6	0.557698	6.14792e-16	3.45367e-14	178	178
PGAM2	-0.557437	6.38337e-16	3.57577e-14	178	178
LRRC58	0.557284	6.52583e-16	3.64525e-14	178	178
FGFBP3	-0.556749	7.04776e-16	3.9257e-14	178	178
DNAJC30	-0.55672	7.07661e-16	3.9307e-14	178	178
GNG12	0.556667	7.13074e-16	3.94967e-14	178	178
AGFG1	0.556598	7.20253e-16	3.97829e-14	178	178
BRAF	0.55644	7.36809e-16	4.0584e-14	178	178
ARAP2	0.556112	7.72218e-16	4.22987e-14	178	178
TMEM86B	-0.556132	7.70101e-16	4.22987e-14	178	178
C5orf38	-0.556059	7.78115e-16	4.23869e-14	178	161
SEPT7P2	-0.556073	7.7659e-16	4.23869e-14	178	178
HDAC10	-0.556038	7.80538e-16	4.24021e-14	178	178
C10orf12	0.555698	8.19427e-16	4.43928e-14	178	178
SFI1	-0.555236	8.75446e-16	4.7298e-14	178	178
ZWILCH	0.55466	9.50619e-16	5.12195e-14	178	178
CAPZA1	0.554488	9.74216e-16	5.23482e-14	178	178
EIF2AK2	0.554369	9.90865e-16	5.30986e-14	178	178
C17orf86	-0.554316	9.98403e-16	5.33579e-14	178	178
CLSPN	0.554201	1.01489e-15	5.4093e-14	178	177
WDR83	-0.55409	1.03104e-15	5.48061e-14	178	178
CHML	0.553837	1.06895e-15	5.66689e-14	178	178
WWTR1	0.553806	1.0737e-15	5.67682e-14	178	178
SLC25A29	-0.553753	1.08179e-15	5.70433e-14	178	178
C1orf56	-0.553506	1.12039e-15	5.8922e-14	178	178
ING5	-0.553036	1.19785e-15	6.28281e-14	178	178
MAP2K7	-0.553009	1.20248e-15	6.29044e-14	178	178
PEX13	0.552958	1.21124e-15	6.31953e-14	178	178
C3orf47	-0.552836	1.23241e-15	6.41307e-14	178	178
TUBG2	-0.552664	1.26271e-15	6.55349e-14	178	178
TPM4	0.552558	1.2819e-15	6.63566e-14	178	178
B9D2	-0.552494	1.29358e-15	6.67867e-14	178	178
ZW10	0.552202	1.34824e-15	6.94276e-14	178	178
ZNF217	0.552136	1.36083e-15	6.98936e-14	178	178
CCDC96	-0.551812	1.42468e-15	7.29835e-14	178	178
PSME4	0.551719	1.44361e-15	7.3762e-14	178	178
SCRN2	-0.551668	1.45391e-15	7.40971e-14	178	178
CATSPER3	-0.551474	1.49444e-15	7.58473e-14	178	178
STRN	0.551467	1.49593e-15	7.58473e-14	178	178
CENPL	0.551289	1.53382e-15	7.74708e-14	178	178
NUDT16L1	-0.55128	1.53578e-15	7.74708e-14	178	178
C6orf150	0.551205	1.55216e-15	7.80979e-14	178	178
GPRC5A	0.551126	1.56952e-15	7.85711e-14	178	178
MYO1E	0.551138	1.56694e-15	7.85711e-14	178	178
PDLIM5	0.550915	1.61691e-15	8.07396e-14	178	178
C11orf82	0.550818	1.63923e-15	8.16479e-14	178	178
C19orf25	-0.550609	1.68834e-15	8.38823e-14	178	178
ZNF76	-0.550563	1.69909e-15	8.42048e-14	178	178
IGF2BP2	0.550359	1.74859e-15	8.64417e-14	178	178
NAA15	0.550271	1.77055e-15	8.73087e-14	178	178
DTX3L	0.550183	1.79248e-15	8.81702e-14	178	178
EREG	0.549979	1.84455e-15	9.05067e-14	178	174
LOC401588	-0.54991	1.86269e-15	9.11704e-14	178	178
VAMP2	-0.549722	1.9124e-15	9.33722e-14	178	178
LIN7B	-0.549496	1.97402e-15	9.61436e-14	178	178
LOC399744	-0.549354	2.01379e-15	9.78396e-14	178	178
ITGB6	0.549334	2.01947e-15	9.7875e-14	178	175
GPS2	-0.548956	2.12935e-15	1.02948e-13	178	178
PICK1	-0.548597	2.23901e-15	1.07986e-13	178	178
RAB5A	0.54832	2.32748e-15	1.1198e-13	178	178
ADAMTS13	-0.548299	2.33431e-15	1.12036e-13	178	178
FAM108A1	-0.548258	2.34785e-15	1.12061e-13	178	178
PANX1	0.548246	2.35183e-15	1.12061e-13	178	178
ULK3	-0.548253	2.34945e-15	1.12061e-13	178	178
ZNF143	0.54818	2.3736e-15	1.12826e-13	178	178
FRRS1	0.547929	2.45826e-15	1.1657e-13	178	177
RNASEH2C	-0.547593	2.57617e-15	1.21869e-13	178	178
ATP13A1	-0.547537	2.59645e-15	1.22535e-13	178	178
YY1	0.547422	2.63826e-15	1.24212e-13	178	178
TUBGCP6	-0.547378	2.65437e-15	1.24673e-13	178	178
SLFN5	0.547317	2.67702e-15	1.25439e-13	178	178
RPAIN	-0.547144	2.74237e-15	1.28198e-13	178	178
LY75	0.547037	2.78336e-15	1.29807e-13	178	178
ADAM17	0.546994	2.80013e-15	1.30282e-13	178	178
P2RX6	-0.54694	2.8215e-15	1.30968e-13	178	178
CTBP1	-0.546862	2.85193e-15	1.31956e-13	178	178
RRM2	0.546852	2.85614e-15	1.31956e-13	178	178
CORT	-0.546758	2.89359e-15	1.3283e-13	178	176
SDCBP	0.546755	2.89486e-15	1.3283e-13	178	178
ZNF554	-0.546754	2.8952e-15	1.3283e-13	178	178
ECHDC2	-0.546704	2.91527e-15	1.33441e-13	178	178
MAP3K2	0.546636	2.94329e-15	1.34412e-13	178	178
LOC729020	0.546531	2.98645e-15	1.36069e-13	178	178
STK11	-0.546195	3.12885e-15	1.4223e-13	178	178
MST1	-0.546088	3.176e-15	1.44042e-13	178	178
RAB11B	-0.545993	3.21816e-15	1.4562e-13	178	178
RS1	-0.545903	3.25823e-15	1.46762e-13	178	170
TMEM205	-0.545915	3.25271e-15	1.46762e-13	178	178
SHC2	-0.545868	3.27439e-15	1.47154e-13	178	178
PTPRN2	-0.545768	3.3197e-15	1.48852e-13	178	178
TSPYL2	-0.545679	3.36094e-15	1.5036e-13	178	178
KLHL26	-0.545502	3.44446e-15	1.53749e-13	178	178
ZNF580	-0.545402	3.49274e-15	1.55553e-13	178	178
LOC90110	-0.545247	3.56822e-15	1.58557e-13	178	178
GSK3B	0.545036	3.67388e-15	1.62886e-13	178	178
ARHGAP42	0.544811	3.78971e-15	1.67646e-13	178	178
FOXP4	-0.544745	3.82459e-15	1.68811e-13	178	178
DUSP8	-0.544718	3.83865e-15	1.69054e-13	178	178
FLJ35390	-0.544158	4.14694e-15	1.82226e-13	178	178
CENPI	0.543995	4.24125e-15	1.85957e-13	178	177
C19orf6	-0.543883	4.30733e-15	1.87947e-13	178	178
NFE2L3	0.54387	4.31516e-15	1.87947e-13	178	178
UNK	-0.543876	4.31125e-15	1.87947e-13	178	178
AHR	0.543451	4.57117e-15	1.9866e-13	178	178
FAM186A	-0.543426	4.58676e-15	1.98901e-13	178	177
SSPO	-0.543276	4.68263e-15	2.02613e-13	178	176
MRPL34	-0.543214	4.72274e-15	2.03903e-13	178	178
INTS3	-0.543072	4.8157e-15	2.07463e-13	178	178
ARHGAP33	-0.542878	4.94567e-15	2.12599e-13	178	178
KIF14	0.542692	5.07316e-15	2.17607e-13	178	177
C5orf55	-0.542635	5.113e-15	2.18841e-13	178	178
CDH3	0.542618	5.12507e-15	2.18884e-13	178	178
MMAB	-0.542477	5.22485e-15	2.22253e-13	178	178
SUOX	-0.542475	5.22643e-15	2.22253e-13	178	178
POMT2	-0.542422	5.26465e-15	2.23398e-13	178	178
SCAMP5	-0.542378	5.29666e-15	2.24274e-13	178	178
ARL8B	0.542316	5.34155e-15	2.25692e-13	178	178
RIF1	0.54228	5.36828e-15	2.26338e-13	178	178
DHPS	-0.542204	5.42397e-15	2.28199e-13	178	178
LOC389332	-0.542173	5.4471e-15	2.28686e-13	178	176
NXF2B	-0.54191	5.64735e-15	2.3659e-13	178	49
CFLAR	0.541832	5.70758e-15	2.38608e-13	178	178
SP3	0.541811	5.72382e-15	2.38782e-13	178	178
SYP	-0.541625	5.87154e-15	2.44429e-13	178	178
MDP1	-0.541155	6.26036e-15	2.60068e-13	178	178
ASPM	0.541011	6.38517e-15	2.64697e-13	178	178
SERP2	-0.540897	6.48474e-15	2.68262e-13	178	178
C9orf172	-0.540875	6.5041e-15	2.68501e-13	178	177
REC8	-0.540758	6.6089e-15	2.72259e-13	178	178
PTGFRN	0.540699	6.66214e-15	2.73882e-13	178	178
LOC147727	-0.540529	6.81824e-15	2.79576e-13	178	178
RAB26	-0.540518	6.82892e-15	2.79576e-13	178	178
SLMAP	0.54042	6.92013e-15	2.82724e-13	178	178
C7orf26	-0.5404	6.93893e-15	2.82908e-13	178	178
PRKCI	0.540345	6.99167e-15	2.84472e-13	178	178
DUSP15	-0.540302	7.03258e-15	2.85549e-13	178	178
COQ4	-0.540208	7.12274e-15	2.88617e-13	178	178
MAST1	-0.540179	7.15095e-15	2.89168e-13	178	178
NRP2	0.539974	7.35337e-15	2.96746e-13	178	178
CYP46A1	-0.539947	7.37994e-15	2.97212e-13	178	177
RAVER1	-0.539486	7.85752e-15	3.15802e-13	178	178
LRRC14	-0.539443	7.90317e-15	3.16992e-13	178	178
INPP5K	-0.539188	8.18165e-15	3.27498e-13	178	178
PILRB	-0.538802	8.62015e-15	3.44271e-13	178	178
UGDH	0.538789	8.6355e-15	3.44271e-13	178	178
SEC23A	0.538669	8.77707e-15	3.49211e-13	178	178
CBX3	0.538582	8.88161e-15	3.52661e-13	178	178
MYH7B	-0.538489	8.99389e-15	3.56403e-13	178	178
MCM10	0.538457	9.03247e-15	3.57216e-13	178	178
CNBP	0.538341	9.17554e-15	3.6215e-13	178	178
APBB3	-0.538306	9.21887e-15	3.63135e-13	178	178
C9orf37	-0.538175	9.38384e-15	3.68167e-13	178	178
GIPR	-0.538184	9.37255e-15	3.68167e-13	178	177
HNRNPK	0.537956	9.66557e-15	3.78469e-13	178	178
HRH1	0.537639	1.00876e-14	3.94214e-13	178	178
NEURL	-0.537365	1.04681e-14	4.08275e-13	178	178
TAB2	0.537103	1.08438e-14	4.22097e-13	178	178
STK3	0.537062	1.09034e-14	4.23583e-13	178	178
METAP1	0.537044	1.09301e-14	4.23789e-13	178	178
LOC100129534	-0.536876	1.11796e-14	4.32614e-13	178	178
SSR3	0.536859	1.12057e-14	4.32778e-13	178	178
CTNNB1	0.536802	1.12921e-14	4.35263e-13	178	178
GALNT5	0.536697	1.14519e-14	4.40566e-13	178	174
TYK2	-0.53658	1.16336e-14	4.46686e-13	178	178
MAP3K10	-0.536434	1.1865e-14	4.54687e-13	178	178
CDK2	0.536298	1.20836e-14	4.62169e-13	178	178
TSNAXIP1	-0.536276	1.21183e-14	4.626e-13	178	178
AHNAK	0.535909	1.27305e-14	4.85035e-13	178	178
MOSPD1	0.535529	1.33967e-14	5.09436e-13	178	178
ZNF764	-0.535451	1.35358e-14	5.13737e-13	178	178
TMEM80	-0.535385	1.36563e-14	5.17317e-13	178	178
PPP3R1	0.535353	1.37158e-14	5.18277e-13	178	178
USP10	0.535343	1.3734e-14	5.18277e-13	178	178
C16orf93	-0.535289	1.38338e-14	5.21048e-13	178	178
TMEM129	-0.535128	1.41346e-14	5.31365e-13	178	178
ZDHHC1	-0.535105	1.41777e-14	5.31973e-13	178	178
SLC22A17	-0.535046	1.42906e-14	5.35193e-13	178	178
SLC25A27	-0.534335	1.57149e-14	5.87423e-13	178	178
SNTB2	0.534226	1.5945e-14	5.949e-13	178	178
OXSR1	0.534129	1.61524e-14	6.01503e-13	178	178
WDR43	0.534073	1.62734e-14	6.04869e-13	178	178
PPP1R3F	-0.534015	1.63993e-14	6.08406e-13	178	178
TTK	0.533909	1.66323e-14	6.15893e-13	178	178
FAM63B	0.533876	1.67056e-14	6.17453e-13	178	178
PNPLA6	-0.533716	1.70671e-14	6.29634e-13	178	178
LOC729082	0.533688	1.71303e-14	6.30792e-13	178	178
TOPBP1	0.533513	1.75332e-14	6.44428e-13	178	178
TRIM59	0.5334	1.77989e-14	6.5298e-13	178	178
POLQ	0.533361	1.78904e-14	6.55121e-13	178	178
EXOC3L	-0.533207	1.82613e-14	6.67465e-13	178	178
SARM1	-0.533054	1.86367e-14	6.79929e-13	178	178
SLC29A4	-0.532853	1.91414e-14	6.97057e-13	178	178
ARF6	0.53281	1.9251e-14	6.9976e-13	178	178
C3orf71	-0.532754	1.93955e-14	7.03717e-13	178	178
RABGGTA	-0.532716	1.94927e-14	7.05951e-13	178	178
DEPDC1	0.532613	1.97615e-14	7.14255e-13	178	177
PDP1	0.5326	1.97943e-14	7.14255e-13	178	178
RHOF	0.532553	1.99189e-14	7.17445e-13	178	178
ZCCHC6	0.532437	2.02262e-14	7.27187e-13	178	178
EPOR	-0.532344	2.04778e-14	7.34897e-13	178	178
KDELC2	0.532217	2.08261e-14	7.46042e-13	178	178
CCDC157	-0.532189	2.09027e-14	7.47431e-13	178	178
SIL1	-0.5321	2.11505e-14	7.54926e-13	178	178
FKBP14	0.531859	2.1837e-14	7.78026e-13	178	178
ARHGAP11A	0.531359	2.33304e-14	8.29741e-13	178	178
LOC401431	-0.531083	2.41947e-14	8.58932e-13	178	178
DDRGK1	-0.530925	2.47042e-14	8.75451e-13	178	178
PPP2R5E	0.530504	2.61138e-14	9.23747e-13	178	178
GDF9	-0.530381	2.65426e-14	9.3724e-13	178	177
DOM3Z	-0.530366	2.65927e-14	9.37333e-13	178	178
LAMC2	0.530118	2.74767e-14	9.66771e-13	178	178
UEVLD	0.530063	2.76782e-14	9.72129e-13	178	178
SCAND1	-0.530036	2.7775e-14	9.73799e-13	178	178
MTMR2	0.529972	2.80097e-14	9.80289e-13	178	178
DNM1P35	-0.529956	2.80701e-14	9.80668e-13	178	178
MCM4	0.529917	2.82139e-14	9.83952e-13	178	178
WDR6	-0.529881	2.83452e-14	9.86791e-13	178	178
ARF4	0.529821	2.85711e-14	9.92908e-13	178	178
BRCA2	0.529748	2.88472e-14	1.00075e-12	178	178
TSSK6	-0.529501	2.97985e-14	1.03193e-12	178	178
FAM83B	0.529362	3.03462e-14	1.04907e-12	178	174
PRR22	-0.529277	3.06893e-14	1.05908e-12	178	178
GNRHR2	-0.529256	3.07731e-14	1.06012e-12	178	178
NXF2	-0.529144	3.12293e-14	1.07396e-12	178	84
C5orf27	-0.529109	3.1373e-14	1.07703e-12	178	176
PIK3CB	0.529067	3.15434e-14	1.081e-12	178	178
RUNDC3A	-0.528919	3.21631e-14	1.10033e-12	178	178
LRP2BP	-0.528886	3.23012e-14	1.10315e-12	178	178
UBXN2A	0.528626	3.34228e-14	1.13949e-12	178	178
SNRNP35	-0.528567	3.36799e-14	1.14627e-12	178	178
PSMD2	0.528549	3.37607e-14	1.14705e-12	178	178
GREM1	0.528511	3.39283e-14	1.15077e-12	178	178
ALKBH7	-0.528474	3.40914e-14	1.15235e-12	178	178
SELO	-0.528475	3.40863e-14	1.15235e-12	178	178
C19orf60	-0.528358	3.46143e-14	1.16604e-12	178	178
SNHG11	-0.528369	3.45644e-14	1.16604e-12	178	178
ACAP3	-0.528266	3.50339e-14	1.17816e-12	178	178
C4orf44	-0.527881	3.68405e-14	1.23681e-12	178	175
MCF2L	-0.527864	3.69217e-14	1.23744e-12	178	178
C12orf34	-0.527749	3.74808e-14	1.25405e-12	178	178
FAM22A	-0.527695	3.77456e-14	1.25866e-12	178	178
INSIG2	0.527704	3.77017e-14	1.25866e-12	178	178
CN5H6.4	-0.527522	3.86094e-14	1.28529e-12	178	178
ERP29	-0.527506	3.86886e-14	1.28576e-12	178	178
ZDHHC5	0.52746	3.8923e-14	1.29138e-12	178	178
AKAP8L	-0.527281	3.98423e-14	1.31967e-12	178	178
GPN1	0.527197	4.02783e-14	1.33188e-12	178	178
EXOC3L2	-0.526952	4.15887e-14	1.37291e-12	178	178
QDPR	-0.526906	4.1839e-14	1.37887e-12	178	178
C10orf119	0.52683	4.22538e-14	1.39023e-12	178	178
ATPAF2	-0.526748	4.27039e-14	1.40097e-12	178	178
PGM2L1	0.526745	4.2722e-14	1.40097e-12	178	178
C7orf27	-0.526682	4.30719e-14	1.41011e-12	178	178
CAP1	0.526242	4.56129e-14	1.49083e-12	178	178
FOXN2	0.526221	4.57351e-14	1.49235e-12	178	178
ADAMTS12	0.526186	4.59419e-14	1.49663e-12	178	178
TATDN3	-0.52616	4.60962e-14	1.49919e-12	178	178
CD320	-0.52598	4.7187e-14	1.53214e-12	178	178
ZBTB38	0.5258	4.83049e-14	1.56587e-12	178	178
ANKRD57	0.52576	4.85525e-14	1.57132e-12	178	178
ABHD5	0.525698	4.89444e-14	1.58141e-12	178	178
C11orf49	-0.525663	4.91713e-14	1.58616e-12	178	178
PRRT3	-0.52549	5.02872e-14	1.61951e-12	178	178
ZNF444	-0.525092	5.29419e-14	1.70223e-12	178	178
UNC119	-0.524779	5.51306e-14	1.76973e-12	178	178
MRPS26	-0.52462	5.6281e-14	1.80373e-12	178	178
CASKIN1	-0.524553	5.67675e-14	1.81638e-12	178	173
BIRC2	0.524522	5.69917e-14	1.8206e-12	178	178
CCDC130	-0.524377	5.80743e-14	1.8522e-12	178	178
C14orf148	-0.524361	5.81918e-14	1.85295e-12	178	177
OSBPL3	0.524117	6.00539e-14	1.90917e-12	178	178
HIATL1	0.523968	6.12168e-14	1.94302e-12	178	178
CASC5	0.523893	6.1816e-14	1.95889e-12	178	178
KIF12	-0.523782	6.27042e-14	1.98386e-12	178	178
MELK	0.523744	6.30159e-14	1.99054e-12	178	178
ITPRIPL2	0.52369	6.34563e-14	2.00125e-12	178	178
CECR4	-0.523624	6.39962e-14	2.01507e-12	178	162
AAAS	-0.52348	6.51953e-14	2.04956e-12	178	178
RNF168	0.523442	6.551e-14	2.05618e-12	178	178
SGTA	-0.523409	6.57934e-14	2.0618e-12	178	178
NCAPH	0.523367	6.61493e-14	2.06968e-12	178	178
TTC18	-0.522929	6.99796e-14	2.18606e-12	178	178
EGFL7	-0.522809	7.10649e-14	2.21646e-12	178	178
ZNF639	0.522528	7.36815e-14	2.29445e-12	178	178
FAM193B	-0.522346	7.54235e-14	2.34501e-12	178	178
C7orf51	-0.522165	7.71909e-14	2.39619e-12	178	178
C19orf29	-0.522143	7.74095e-14	2.39921e-12	178	178
LONP1	-0.522067	7.81646e-14	2.41882e-12	178	178
CACNA1A	-0.522017	7.86734e-14	2.43076e-12	178	178
FASTK	-0.521825	8.06326e-14	2.48741e-12	178	178
RMND5B	-0.521784	8.10511e-14	2.49643e-12	178	178
DUSP28	-0.521641	8.25468e-14	2.53854e-12	178	178
TAOK2	-0.521538	8.36419e-14	2.56822e-12	178	178
UHRF1	0.521449	8.45995e-14	2.5936e-12	178	178
LUZP6	0.521418	8.4936e-14	2.59988e-12	178	178
DDX51	-0.521398	8.51553e-14	2.60257e-12	178	178
TCF12	0.521313	8.60875e-14	2.627e-12	178	178
EIF5A2	0.521257	8.67047e-14	2.64175e-12	178	178
FLJ37453	-0.521207	8.72636e-14	2.65061e-12	178	178
ZNF540	-0.521208	8.72457e-14	2.65061e-12	178	178
EXT1	0.521194	8.74064e-14	2.65088e-12	178	178
PAWR	0.521097	8.84973e-14	2.67986e-12	178	178
PTOV1	-0.52088	9.09806e-14	2.75084e-12	178	178
ABCB8	-0.520598	9.43185e-14	2.84307e-12	178	178
ERO1L	0.520606	9.42227e-14	2.84307e-12	178	178
C12orf57	-0.520507	9.5419e-14	2.87186e-12	178	178
C20orf46	-0.520426	9.64049e-14	2.89713e-12	178	178
BRIP1	0.520363	9.71804e-14	2.916e-12	178	178
AVL9	0.52021	9.90959e-14	2.96897e-12	178	178
LCN12	-0.520118	1.00269e-13	2.99956e-12	178	178
CROCCL2	-0.519748	1.05096e-13	3.13613e-12	178	178
NCRNA00174	-0.519744	1.05151e-13	3.13613e-12	178	178
ENAH	0.519686	1.05937e-13	3.15482e-12	178	178
CATSPER2	-0.519615	1.06888e-13	3.17835e-12	178	178
HNRNPF	0.519577	1.07414e-13	3.1892e-12	178	178
LDHA	0.519562	1.07617e-13	3.19044e-12	178	178
ATP1B3	0.519507	1.08372e-13	3.208e-12	178	178
DTL	0.519467	1.08922e-13	3.21948e-12	178	178
DCUN1D2	-0.51921	1.12535e-13	3.3213e-12	178	178
ARL6IP4	-0.518896	1.17109e-13	3.45113e-12	178	178
NOTCH2	0.518745	1.19376e-13	3.51271e-12	178	178
RNASEK	-0.518698	1.20092e-13	3.52852e-12	178	178
CDRT4	-0.518627	1.21176e-13	3.55508e-12	178	178
ABHD15	-0.518551	1.2234e-13	3.58392e-12	178	178
PAN2	-0.518507	1.23024e-13	3.59863e-12	178	178
SGSM1	-0.518477	1.23499e-13	3.60719e-12	178	178
DYNC1I2	0.518127	1.29091e-13	3.76498e-12	178	178
MIB2	-0.517848	1.33724e-13	3.89433e-12	178	178
C16orf87	0.517822	1.34168e-13	3.90153e-12	178	178
HOOK2	-0.517809	1.34385e-13	3.9021e-12	178	178
NCKAP1	0.517625	1.37555e-13	3.98829e-12	178	178
TRIM41	-0.517484	1.40021e-13	4.05384e-12	178	178
KIAA1217	0.51731	1.43131e-13	4.13782e-12	178	178
ACAD10	-0.517281	1.43645e-13	4.14663e-12	178	178
FER	0.517055	1.47812e-13	4.26069e-12	178	178
CD2AP	0.517002	1.48795e-13	4.28278e-12	178	178
LOC284900	-0.516987	1.49082e-13	4.28482e-12	178	178
GLYCTK	-0.516941	1.49938e-13	4.30316e-12	178	178
C16orf79	-0.516872	1.51246e-13	4.32812e-12	178	177
EIF5B	0.516879	1.51119e-13	4.32812e-12	178	178
ANXA3	0.516772	1.53173e-13	4.37693e-12	178	178
TFG	0.516632	1.55893e-13	4.44823e-12	178	178
IQCC	-0.516421	1.60085e-13	4.56127e-12	178	178
ACPL2	0.516383	1.60862e-13	4.5768e-12	178	178
HMMR	0.516371	1.61104e-13	4.57711e-12	178	178
PCDH7	0.516356	1.61405e-13	4.5791e-12	178	178
ZNF517	-0.516337	1.61789e-13	4.58341e-12	178	178
DDX21	0.516169	1.65256e-13	4.66823e-12	178	178
KIF20A	0.516169	1.65254e-13	4.66823e-12	178	178
SLC43A2	-0.516053	1.67665e-13	4.72955e-12	178	178
SLC12A5	-0.515891	1.71125e-13	4.82027e-12	178	176
ERCC6L	0.51585	1.72001e-13	4.83806e-12	178	178
ASAP2	0.515833	1.72369e-13	4.8415e-12	178	178
C17orf100	-0.515531	1.79019e-13	5.02115e-12	178	178
OTUD5	-0.515456	1.8073e-13	5.06197e-12	178	178
TMPPE	0.515331	1.83576e-13	5.13443e-12	178	178
LUC7L	-0.515224	1.86047e-13	5.19617e-12	178	178
LOC400657	-0.515197	1.86691e-13	5.20682e-12	178	178
SSR4	-0.515182	1.87042e-13	5.20925e-12	178	178
NAPB	-0.515071	1.89654e-13	5.27088e-12	178	178
POLL	-0.515065	1.89788e-13	5.27088e-12	178	178
HAGH	-0.515	1.9134e-13	5.2974e-12	178	178
HEXIM2	-0.51499	1.9159e-13	5.2974e-12	178	178
HSD11B1L	-0.514981	1.91815e-13	5.2974e-12	178	178
SLC25A42	-0.514988	1.91632e-13	5.2974e-12	178	178
INHBA	0.514964	1.92211e-13	5.3006e-12	178	178
ZNF337	-0.514954	1.92466e-13	5.3006e-12	178	178
ZNF862	-0.514848	1.95035e-13	5.36388e-12	178	178
PPP1R2	0.514827	1.95532e-13	5.37008e-12	178	178
C18orf18	-0.514614	2.00821e-13	5.50767e-12	178	178
AFAP1	0.514486	2.04053e-13	5.57314e-12	178	178
CES8	-0.514501	2.03665e-13	5.57314e-12	178	178
MRPS22	0.514487	2.04024e-13	5.57314e-12	178	178
EIF4G1	0.514431	2.05464e-13	5.60392e-12	178	178
PARD6A	-0.514408	2.06071e-13	5.61275e-12	178	178
EPS8	0.514381	2.06766e-13	5.62243e-12	178	178
PACS2	-0.514372	2.06995e-13	5.62243e-12	178	178
NUDT14	-0.51435	2.07545e-13	5.62963e-12	178	178
SERPINB5	0.514251	2.10133e-13	5.69202e-12	178	174
MMP24	-0.514184	2.11901e-13	5.73204e-12	178	178
ARMC8	0.514064	2.15112e-13	5.81097e-12	178	178
THSD1P1	-0.514052	2.15419e-13	5.8113e-12	178	178
PELI3	-0.513999	2.16851e-13	5.84199e-12	178	178
VCPIP1	0.513867	2.20472e-13	5.93143e-12	178	178
PCSK5	0.513776	2.22977e-13	5.99068e-12	178	178
GOLGA7B	-0.513716	2.24646e-13	6.02733e-12	178	178
LHFPL2	0.513382	2.34203e-13	6.27524e-12	178	178
UBE2E1	0.513351	2.35116e-13	6.29117e-12	178	178
ARHGAP21	0.513216	2.39091e-13	6.38889e-12	178	178
PDCD6IP	0.51318	2.4016e-13	6.40366e-12	178	178
ZAK	0.513176	2.40291e-13	6.40366e-12	178	178
ARPC2	0.513115	2.42131e-13	6.44401e-12	178	178
GTF2IRD2	-0.513	2.45621e-13	6.52811e-12	178	178
TMEM39A	0.51296	2.46822e-13	6.55121e-12	178	178
RASAL2	0.512739	2.53706e-13	6.72491e-12	178	178
QSER1	0.512679	2.55614e-13	6.76642e-12	178	178
BAZ1A	0.512623	2.57392e-13	6.80436e-12	178	178
LRFN3	-0.5126	2.58119e-13	6.81448e-12	178	178
KLF7	0.512527	2.60482e-13	6.86643e-12	178	178
SFRS16	-0.512518	2.60781e-13	6.86643e-12	178	178
REST	0.512492	2.616e-13	6.87884e-12	178	178
SENP2	0.512419	2.64004e-13	6.93281e-12	178	178
C3orf52	0.512094	2.74873e-13	7.20868e-12	178	178
DUS3L	-0.51192	2.80853e-13	7.35574e-12	178	178
STK11IP	-0.511772	2.8605e-13	7.48196e-12	178	178
SLC35F5	0.511733	2.87451e-13	7.50865e-12	178	178
VANGL1	0.511583	2.9284e-13	7.63935e-12	178	178
CDK9	-0.511457	2.97442e-13	7.74916e-12	178	178
TMEM123	0.510997	3.14836e-13	8.19154e-12	178	178
TGFA	0.510673	3.27715e-13	8.51543e-12	178	178
PLAU	0.510438	3.37335e-13	8.75389e-12	178	178
THTPA	-0.510346	3.41201e-13	8.8426e-12	178	178
UBXN7	0.510167	3.48831e-13	9.02851e-12	178	178
ARHGEF10L	-0.510085	3.52355e-13	9.1e-12	178	178
HJURP	0.510082	3.52513e-13	9.1e-12	178	178
TOR2A	-0.509937	3.58838e-13	9.25119e-12	178	178
NUP160	0.509861	3.62226e-13	9.32636e-12	178	178
CAST	0.509436	3.81668e-13	9.81417e-12	178	178
SPTBN4	-0.509403	3.83228e-13	9.8415e-12	178	178
YME1L1	0.509327	3.86827e-13	9.92103e-12	178	178
C12orf48	0.509123	3.96636e-13	1.01549e-11	178	178
LENG1	-0.509116	3.96974e-13	1.01549e-11	178	178
CNTD1	-0.508957	4.04797e-13	1.03387e-11	178	178
DNAH6	-0.508949	4.05204e-13	1.03387e-11	178	178
WDHD1	0.508859	4.09705e-13	1.04401e-11	178	178
TPX2	0.508839	4.10689e-13	1.04517e-11	178	178
LOC100272217	-0.508798	4.12785e-13	1.04915e-11	178	178
SNHG7	-0.50878	4.13685e-13	1.05009e-11	178	178
ITGA2	0.508743	4.15577e-13	1.05256e-11	178	178
MAN2C1	-0.50874	4.15723e-13	1.05256e-11	178	178
SDHAP3	-0.508721	4.16718e-13	1.05373e-11	178	178
SPAG8	-0.508561	4.24949e-13	1.07317e-11	178	178
CBX7	-0.508517	4.27282e-13	1.07769e-11	178	178
INE2	-0.50833	4.37156e-13	1.10119e-11	178	132
VRK2	0.508221	4.43019e-13	1.11454e-11	178	178
2021-09-05	-0.508165	4.46098e-13	1.12086e-11	178	178
LOC728743	-0.508088	4.50319e-13	1.13003e-11	178	178
C9orf86	-0.508032	4.53389e-13	1.13526e-11	178	178
MSI1	-0.50803	4.53551e-13	1.13526e-11	178	178
TTC23L	-0.507856	4.63293e-13	1.15793e-11	178	176
WASH7P	-0.507847	4.6378e-13	1.15793e-11	178	178
C10orf68	-0.507812	4.65785e-13	1.16147e-11	178	177
RSRC1	0.507763	4.68593e-13	1.167e-11	178	178
COPB2	0.507604	4.77777e-13	1.18837e-11	178	178
ITCH	0.507573	4.7957e-13	1.19133e-11	178	178
CDK10	-0.507467	4.85831e-13	1.20537e-11	178	178
SH2B1	-0.507435	4.8776e-13	1.20864e-11	178	178
FLYWCH1	-0.507091	5.08686e-13	1.25892e-11	178	178
KIF11	0.506841	5.24438e-13	1.29628e-11	178	178
UBASH3B	0.506727	5.31752e-13	1.31272e-11	178	178
CC2D1A	-0.506675	5.35161e-13	1.31949e-11	178	178
TRA2B	0.506353	5.56556e-13	1.37053e-11	178	178
LOC400027	-0.506228	5.65065e-13	1.38975e-11	178	178
LOC145837	-0.506186	5.67969e-13	1.39516e-11	178	176
ZNF133	-0.506149	5.70565e-13	1.3998e-11	178	178
TOP1	0.506105	5.73621e-13	1.40555e-11	178	178
GJB2	0.506078	5.75477e-13	1.40835e-11	178	177
IRAK2	0.505985	5.82072e-13	1.42273e-11	178	178
LAMA3	0.505888	5.88964e-13	1.4378e-11	178	178
MKS1	-0.505806	5.94828e-13	1.44854e-11	178	178
SNRNP70	-0.50581	5.94587e-13	1.44854e-11	178	178
KIAA1683	-0.505782	5.96549e-13	1.45094e-11	178	178
CCDC108	-0.505623	6.082e-13	1.47746e-11	178	175
JMJD5	-0.505567	6.12387e-13	1.48581e-11	178	178
NCAPG	0.505504	6.17062e-13	1.49532e-11	178	178
ZER1	-0.505412	6.23962e-13	1.51019e-11	178	178
CDK6	0.505352	6.2857e-13	1.5178e-11	178	178
CXorf50B	-0.505351	6.28644e-13	1.5178e-11	178	177
RAP1A	0.505215	6.39129e-13	1.54124e-11	178	178
UCHL5	0.505165	6.42985e-13	1.54865e-11	178	178
KCTD13	-0.505058	6.51369e-13	1.56693e-11	178	178
TMEM151B	-0.505035	6.53157e-13	1.56932e-11	178	178
C19orf20	-0.505021	6.54269e-13	1.57009e-11	178	178
NT5E	0.504906	6.63453e-13	1.5902e-11	178	178
C7orf43	-0.504885	6.65176e-13	1.5924e-11	178	178
SOX4	0.504831	6.69545e-13	1.60092e-11	178	178
NANOS1	-0.504795	6.72476e-13	1.60598e-11	178	178
NLN	0.504561	6.91829e-13	1.65021e-11	178	178
ZNF428	-0.504447	7.01406e-13	1.67104e-11	178	178
RHBDD1	0.504264	7.17116e-13	1.70641e-11	178	178
VCAN	0.504106	7.30889e-13	1.73709e-11	178	178
ADAM10	0.504091	7.3224e-13	1.73821e-11	178	178
CCDC151	-0.504056	7.3536e-13	1.74353e-11	178	178
NEIL1	-0.503932	7.4649e-13	1.7678e-11	178	178
FLJ10038	-0.503885	7.50753e-13	1.77576e-11	178	178
E2F3	0.503786	7.5976e-13	1.79492e-11	178	178
NBN	0.503759	7.62176e-13	1.79848e-11	178	178
GIGYF1	-0.503694	7.68199e-13	1.81053e-11	178	178
LOC100128822	-0.503643	7.72942e-13	1.81954e-11	178	178
RALA	0.503589	7.77971e-13	1.8292e-11	178	178
U2AF1L4	-0.503448	7.91344e-13	1.85844e-11	178	178
ILVBL	-0.503417	7.94318e-13	1.86321e-11	178	178
EXO1	0.503336	8.0208e-13	1.87919e-11	178	178
ASPH	0.503239	8.11521e-13	1.89905e-11	178	178
ZSCAN1	-0.503166	8.18761e-13	1.91373e-11	178	168
ABCA5	-0.50313	8.22252e-13	1.91962e-11	178	178
LRRC27	-0.503105	8.24732e-13	1.92314e-11	178	178
DNAI2	-0.502846	8.50932e-13	1.9819e-11	178	95
CDCA2	0.50283	8.52541e-13	1.98331e-11	178	178
DYRK1B	-0.502724	8.63448e-13	2.00632e-11	178	178
TMEM194B	0.502655	8.70688e-13	2.02077e-11	178	178
SYNCRIP	0.502621	8.74221e-13	2.02659e-11	178	178
CCDC64	-0.502556	8.81139e-13	2.04024e-11	178	178
CCNE2	0.502517	8.85256e-13	2.04498e-11	178	178
NEK8	-0.502518	8.85164e-13	2.04498e-11	178	178
FBF1	-0.502429	8.94622e-13	2.06421e-11	178	178
MAPK8IP1	-0.502405	8.97262e-13	2.06789e-11	178	178
PRKDC	0.502343	9.03935e-13	2.08084e-11	178	178
KYNU	0.502287	9.10082e-13	2.09255e-11	178	178
SPTB	-0.502261	9.1293e-13	2.09666e-11	178	178
BEX2	-0.502188	9.20933e-13	2.11259e-11	178	178
GART	0.502124	9.2807e-13	2.1265e-11	178	178
BCAM	-0.502078	9.33167e-13	2.1357e-11	178	178
NEK2	0.50202	9.39759e-13	2.1483e-11	178	178
ECSIT	-0.501943	9.48431e-13	2.16562e-11	178	178
XAB2	-0.501819	9.62605e-13	2.19545e-11	178	178
C17orf108	-0.501565	9.92435e-13	2.26088e-11	178	178
MED11	-0.501506	9.99495e-13	2.27434e-11	178	178
CTDSPL2	0.501291	1.02554e-12	2.33092e-11	178	178
SLC25A11	-0.501255	1.0299e-12	2.33815e-11	178	178
PSMD12	0.501183	1.03894e-12	2.35597e-11	178	178
NPIP	-0.501062	1.05405e-12	2.38748e-11	178	178
SLC30A1	0.501014	1.06006e-12	2.39836e-11	178	178
MTHFD2	0.500881	1.07715e-12	2.43424e-11	178	178
ZSWIM7	-0.500839	1.08258e-12	2.44372e-11	178	178
CCNYL1	0.500795	1.08826e-12	2.45374e-11	178	178
C14orf79	-0.500767	1.09185e-12	2.45902e-11	178	178
KIF18A	0.500619	1.11131e-12	2.50001e-11	178	178
CHADL	-0.50023	1.16423e-12	2.61607e-11	178	178
ATP11C	0.500174	1.17198e-12	2.6305e-11	178	178
2021-03-09	-0.500161	1.17391e-12	2.63184e-11	178	178
WDR12	0.50013	1.17818e-12	2.63843e-11	178	178
MKI67	0.500108	1.18136e-12	2.63957e-11	178	178
TGM2	0.500108	1.18134e-12	2.63957e-11	178	178
FAM174A	-0.500086	1.18442e-12	2.64343e-11	178	178
DOHH	-0.50003	1.19231e-12	2.65804e-11	178	178
LRRC48	-0.499939	1.20531e-12	2.68399e-11	178	178
C6orf226	-0.499878	1.21416e-12	2.70064e-11	178	178
C21orf33	-0.499835	1.22036e-12	2.7114e-11	178	178
MCM6	0.499824	1.22204e-12	2.71208e-11	178	178
CENPF	0.499698	1.24045e-12	2.74678e-11	178	178
FKRP	-0.499704	1.23962e-12	2.74678e-11	178	178
LAMC1	0.499667	1.24511e-12	2.754e-11	178	178
B3GNT2	0.499579	1.25823e-12	2.77991e-11	178	178
URGCP	-0.49952	1.26701e-12	2.7962e-11	178	178
DPY19L2	-0.499505	1.2693e-12	2.79813e-11	178	178
HEATR1	0.499445	1.2784e-12	2.81191e-11	178	178
LRRC10B	-0.499446	1.27832e-12	2.81191e-11	178	178
TTC21A	-0.499299	1.30079e-12	2.85799e-11	178	178
CSAD	-0.498992	1.3491e-12	2.95755e-11	178	178
RSU1	0.498994	1.34879e-12	2.95755e-11	178	178
WASH3P	-0.498731	1.39173e-12	3.04763e-11	178	178
NEK6	0.498643	1.40627e-12	3.07607e-11	178	178
E2F8	0.498347	1.45658e-12	3.18258e-11	178	177
MFI2	0.498279	1.46841e-12	3.20489e-11	178	178
ZNF575	-0.498225	1.47776e-12	3.22175e-11	178	178
PCDHA2	-0.498121	1.49615e-12	3.25826e-11	178	174
GGA1	-0.49797	1.52309e-12	3.31326e-11	178	178
JOSD1	0.49794	1.52856e-12	3.32151e-11	178	178
SPATS2L	0.497897	1.53634e-12	3.33267e-11	178	178
WDR85	-0.497893	1.53707e-12	3.33267e-11	178	178
KLF6	0.497844	1.54611e-12	3.34861e-11	178	178
OSBPL10	0.497683	1.57577e-12	3.40537e-11	178	178
RND2	-0.497687	1.57504e-12	3.40537e-11	178	178
EIF2A	0.497659	1.58024e-12	3.41131e-11	178	178
TMEM145	-0.497528	1.60491e-12	3.4608e-11	178	176
TMEM88	-0.497425	1.62459e-12	3.49942e-11	178	178
C20orf96	-0.497409	1.62769e-12	3.50227e-11	178	178
NFE2L2	0.497294	1.64989e-12	3.54618e-11	178	178
ACADVL	-0.497265	1.65574e-12	3.55489e-11	178	178
STYX	0.496966	1.7152e-12	3.67857e-11	178	178
C20orf12	-0.496905	1.72767e-12	3.70129e-11	178	178
DGKH	0.496849	1.73893e-12	3.7214e-11	178	178
CSTF2	0.496686	1.77277e-12	3.7897e-11	178	178
CNIH2	-0.496587	1.79369e-12	3.83028e-11	178	178
C6orf70	-0.496575	1.79615e-12	3.8314e-11	178	178
HERC4	0.496514	1.80923e-12	3.85514e-11	178	178
C9orf7	-0.496456	1.82161e-12	3.87734e-11	178	178
MOBKL3	0.496446	1.8238e-12	3.87782e-11	178	178
FTCD	-0.496321	1.85069e-12	3.92748e-11	178	171
SEC31B	-0.496319	1.85112e-12	3.92748e-11	178	178
CASKIN2	-0.496244	1.86759e-12	3.94969e-11	178	178
FN3K	-0.496246	1.86713e-12	3.94969e-11	178	178
SDHAF1	-0.496258	1.8645e-12	3.94969e-11	178	178
FAM104B	-0.496207	1.87569e-12	3.96261e-11	178	178
ANKRD54	-0.496136	1.89156e-12	3.99187e-11	178	178
ELK3	0.496122	1.8946e-12	3.99401e-11	178	178
PRRG1	0.496095	1.90062e-12	4.00244e-11	178	178
2021-09-11	0.496079	1.90418e-12	4.00566e-11	178	178
TFAM	0.49605	1.91082e-12	4.01537e-11	178	178
CHRNA10	-0.49588	1.94934e-12	4.08762e-11	178	178
STIL	0.495887	1.94785e-12	4.08762e-11	178	178
C12orf10	-0.495835	1.95976e-12	4.10511e-11	178	178
CENPE	0.495735	1.983e-12	4.14941e-11	178	178
ELMOD3	-0.495638	2.00564e-12	4.19233e-11	178	178
HMGA2	0.495587	2.01787e-12	4.21344e-11	178	178
B4GALT1	0.495549	2.02684e-12	4.22772e-11	178	178
2021-09-10	0.495498	2.03902e-12	4.24865e-11	178	178
FAM83D	0.495402	2.06208e-12	4.29217e-11	178	178
ZCCHC3	-0.495132	2.12861e-12	4.42598e-11	178	178
MBNL1	0.495047	2.1499e-12	4.46194e-11	178	178
SLC39A3	-0.495045	2.15041e-12	4.46194e-11	178	178
C9orf163	-0.495004	2.16085e-12	4.4789e-11	178	177
CDK5R2	-0.49485	2.20017e-12	4.55562e-11	178	177
RABEP2	-0.494576	2.27187e-12	4.69915e-11	178	178
NME3	-0.49455	2.27889e-12	4.70384e-11	178	178
TBC1D13	-0.494551	2.27857e-12	4.70384e-11	178	178
SPAG7	-0.494532	2.28376e-12	4.70897e-11	178	178
LOC100129387	-0.49451	2.28946e-12	4.71581e-11	178	178
SERBP1	0.494406	2.31754e-12	4.76867e-11	178	178
TMEM179	-0.494392	2.32135e-12	4.77155e-11	178	149
NEK7	0.494353	2.33207e-12	4.78862e-11	178	178
C5orf45	-0.494268	2.35545e-12	4.8316e-11	178	178
RPS6KL1	-0.494239	2.36331e-12	4.84271e-11	178	178
SEZ6L2	-0.494216	2.36971e-12	4.8508e-11	178	178
HIGD2A	-0.494204	2.37304e-12	4.85259e-11	178	178
SFN	0.494165	2.38401e-12	4.86998e-11	178	176
ACACB	-0.494098	2.40282e-12	4.90333e-11	178	178
MEG3	-0.494022	2.42411e-12	4.94168e-11	178	178
GJB3	0.493983	2.43536e-12	4.9544e-11	178	175
HDAC6	-0.493989	2.4336e-12	4.9544e-11	178	178
LY6G5C	-0.493937	2.4484e-12	4.97581e-11	178	178
C9orf45	-0.493902	2.45836e-12	4.99092e-11	178	178
ACCN3	-0.493888	2.46233e-12	4.99385e-11	178	178
CDK1	0.493829	2.47943e-12	5.01824e-11	178	178
GNB3	-0.493835	2.47785e-12	5.01824e-11	178	178
ATXN7L2	-0.493786	2.49184e-12	5.03821e-11	178	178
RHOA	0.493689	2.52043e-12	5.0908e-11	178	178
SIRT3	-0.493627	2.53864e-12	5.12147e-11	178	178
ULK1	-0.49362	2.54079e-12	5.12147e-11	178	178
EFHC1	-0.493506	2.57489e-12	5.18491e-11	178	178
BMPR2	0.493466	2.5869e-12	5.2038e-11	178	178
ANXA2P1	0.493323	2.6305e-12	5.28356e-11	178	178
NDUFS1	0.493318	2.63189e-12	5.28356e-11	178	178
DLAT	0.493287	2.64165e-12	5.29776e-11	178	178
EGFR	0.493006	2.72952e-12	5.46844e-11	178	178
SIVA1	-0.49295	2.7474e-12	5.49869e-11	178	178
LYPLA1	0.492902	2.76269e-12	5.52115e-11	178	178
ZNF786	-0.492898	2.76421e-12	5.52115e-11	178	178
SYT5	-0.492884	2.76844e-12	5.52402e-11	178	178
QTRTD1	0.492861	2.77609e-12	5.53372e-11	178	178
MED24	-0.492531	2.88485e-12	5.74472e-11	178	178
POLRMT	-0.492434	2.91756e-12	5.804e-11	178	178
AGFG2	-0.492382	2.93528e-12	5.83339e-11	178	178
ZNF148	0.492345	2.94803e-12	5.85284e-11	178	178
RACGAP1	0.492297	2.96434e-12	5.87932e-11	178	178
NAT15	-0.49218	3.00516e-12	5.95432e-11	178	178
DIAPH2	0.492073	3.04269e-12	6.02264e-11	178	178
RNF149	0.492057	3.04818e-12	6.02747e-11	178	178
INPP5E	-0.492043	3.05328e-12	6.03153e-11	178	178
ATP6V1A	0.491924	3.0959e-12	6.10962e-11	178	178
CEACAM19	-0.491893	3.10702e-12	6.12545e-11	178	178
HIP1R	-0.491774	3.15012e-12	6.20423e-11	178	178
FAM117A	-0.491754	3.15766e-12	6.21289e-11	178	178
APBA3	-0.491714	3.17206e-12	6.23502e-11	178	178
MXRA5	0.491508	3.24899e-12	6.37989e-11	178	178
SLC2A8	-0.491462	3.2663e-12	6.40753e-11	178	178
TOM1L2	-0.490899	3.48651e-12	6.83273e-11	178	178
FAM49B	0.490682	3.57503e-12	6.99926e-11	178	178
C1QTNF4	-0.490534	3.63704e-12	7.11363e-11	178	174
VPS53	-0.490349	3.71565e-12	7.26021e-11	178	178
PSPN	-0.490292	3.74027e-12	7.30109e-11	178	132
RTBDN	-0.490239	3.76318e-12	7.33857e-11	178	169
PPIG	0.49022	3.77117e-12	7.3469e-11	178	178
NUSAP1	0.49007	3.83732e-12	7.46842e-11	178	178
CALY	-0.490048	3.8469e-12	7.47869e-11	178	169
SNAP23	0.490041	3.85016e-12	7.47869e-11	178	178
DLGAP3	-0.489983	3.87579e-12	7.52108e-11	178	178
PLBD1	0.489955	3.88854e-12	7.53844e-11	178	178
2021-03-07	0.489663	4.02174e-12	7.78901e-11	178	178
RAB42	0.489584	4.05853e-12	7.85258e-11	178	178
KISS1R	-0.489539	4.0798e-12	7.88601e-11	178	161
LAMB3	0.489481	4.10684e-12	7.93054e-11	178	178
ARL5B	0.489438	4.12738e-12	7.96242e-11	178	178
ARCN1	0.489407	4.14212e-12	7.97529e-11	178	178
NAIF1	-0.489414	4.13884e-12	7.97529e-11	178	178
SFXN5	-0.489355	4.16703e-12	8.01546e-11	178	178
CPT1B	-0.489232	4.22632e-12	8.1216e-11	178	178
BAT2L2	0.489168	4.25781e-12	8.17418e-11	178	178
MYO15A	-0.489158	4.26255e-12	8.17533e-11	178	178
KCNJ11	-0.489128	4.27748e-12	8.19601e-11	178	178
PALB2	0.489003	4.33933e-12	8.30647e-11	178	178
AK3L1	0.488892	4.39526e-12	8.4054e-11	178	178
FAM83A	0.488519	4.5878e-12	8.76513e-11	178	174
DTX3	-0.48851	4.59226e-12	8.76519e-11	178	178
NAPA	-0.488473	4.61216e-12	8.79467e-11	178	178
RAB3A	-0.48844	4.62974e-12	8.81969e-11	178	178
KLHL22	-0.488198	4.76018e-12	9.05947e-11	178	178
UCA1	0.488185	4.76722e-12	9.06414e-11	178	174
C12orf27	-0.488032	4.85145e-12	9.21542e-11	178	175
CCDC24	-0.488008	4.865e-12	9.23229e-11	178	178
ANKRD24	-0.487949	4.89774e-12	9.27662e-11	178	178
RGS11	-0.48795	4.89719e-12	9.27662e-11	178	178
MTFR1	0.487914	4.91769e-12	9.3055e-11	178	178
KLHDC2	-0.487492	5.16114e-12	9.75683e-11	178	178
MSL3L2	0.48725	5.3065e-12	1.0022e-10	178	178
COPE	-0.48722	5.32445e-12	1.00463e-10	178	178
ZNF259	0.487091	5.40357e-12	1.01859e-10	178	178
GBP2	0.487052	5.42785e-12	1.02122e-10	178	178
NCRNA00219	-0.487058	5.42387e-12	1.02122e-10	178	178
FZD6	0.487007	5.45583e-12	1.02551e-10	178	178
HDGFRP2	-0.486978	5.47377e-12	1.0279e-10	178	178
GTF2F1	-0.486927	5.50591e-12	1.03296e-10	178	178
PPIEL	-0.48674	5.62481e-12	1.05426e-10	178	178
FAM57B	-0.486671	5.66955e-12	1.06165e-10	178	175
KDM4B	-0.486549	5.74911e-12	1.07552e-10	178	178
NISCH	-0.486396	5.85004e-12	1.09337e-10	178	178
BCAT2	-0.486365	5.87118e-12	1.09629e-10	178	178
TCAP	-0.486284	5.92505e-12	1.1053e-10	178	177
KRAS	0.486274	5.93186e-12	1.10553e-10	178	178
SNHG10	-0.486243	5.95283e-12	1.10839e-10	178	178
KCNH6	-0.486125	6.03394e-12	1.12244e-10	178	170
JMJD7-PLA2G4B	-0.486099	6.05177e-12	1.1247e-10	178	178
RHBDD2	-0.486059	6.07966e-12	1.12882e-10	178	178
PPP1R2P3	0.485977	6.1361e-12	1.13823e-10	178	178
DUSP11	0.485889	6.19807e-12	1.14865e-10	178	178
HELLS	0.485831	6.23963e-12	1.15527e-10	178	178
CDK3	-0.485805	6.258e-12	1.15758e-10	178	178
RND3	0.485704	6.32998e-12	1.1698e-10	178	178
UPF3A	-0.485527	6.45902e-12	1.19254e-10	178	178
RNFT2	-0.485513	6.46902e-12	1.19327e-10	178	178
ZFP36L1	0.485416	6.54085e-12	1.20539e-10	178	178
THBS2	0.485338	6.59946e-12	1.21506e-10	178	178
CENPN	0.485219	6.6892e-12	1.23044e-10	178	178
CDC73	0.485131	6.75671e-12	1.2417e-10	178	178
ANXA1	0.485112	6.77092e-12	1.24316e-10	178	178
LOC284441	0.485103	6.77778e-12	1.24326e-10	178	178
RABAC1	-0.485038	6.82825e-12	1.25136e-10	178	178
MYT1	-0.484967	6.88338e-12	1.2603e-10	178	169
GINS4	0.484808	7.0089e-12	1.28209e-10	178	178
LOX	0.484779	7.03202e-12	1.28513e-10	178	178
ANKIB1	0.484746	7.0583e-12	1.28874e-10	178	178
CAV2	0.484716	7.08261e-12	1.29199e-10	178	178
KLHDC9	-0.484663	7.12517e-12	1.29855e-10	178	178
PHF21B	-0.484619	7.16131e-12	1.30394e-10	178	173
FAM73B	-0.484566	7.20376e-12	1.31046e-10	178	178
CENPA	0.484552	7.21545e-12	1.31138e-10	178	177
TRPS1	0.484528	7.2354e-12	1.3138e-10	178	178
CTXN2	-0.484433	7.31326e-12	1.32672e-10	178	147
PKD1	-0.484383	7.3548e-12	1.33303e-10	178	178
XPO1	0.48437	7.36638e-12	1.33391e-10	178	178
VPS37D	-0.484358	7.37567e-12	1.33437e-10	178	178
BSCL2	-0.484332	7.39778e-12	1.33592e-10	178	178
THAP8	-0.484335	7.39541e-12	1.33592e-10	178	178
ANO1	0.484315	7.41237e-12	1.33626e-10	178	178
KIAA0101	0.484314	7.41313e-12	1.33626e-10	178	178
UBA3	0.484298	7.42623e-12	1.3374e-10	178	178
GLTSCR2	-0.484271	7.44943e-12	1.34036e-10	178	178
G3BP1	0.483815	7.84384e-12	1.41004e-10	178	178
WNT4	-0.483754	7.89799e-12	1.41848e-10	178	178
PHC3	0.483735	7.91556e-12	1.42035e-10	178	178
PNO1	0.483686	7.95913e-12	1.42687e-10	178	178
KLKB1	-0.483629	8.01041e-12	1.43476e-10	178	177
MAP1LC3B2	0.483495	8.13331e-12	1.45546e-10	178	178
B9D1	-0.483382	8.23718e-12	1.47271e-10	178	178
MED25	-0.483021	8.58007e-12	1.53263e-10	178	178
LITAF	0.482935	8.66382e-12	1.54619e-10	178	178
SLC39A10	0.482917	8.68104e-12	1.54787e-10	178	178
TRIM29	0.482727	8.86957e-12	1.58006e-10	178	176
MAPK8IP2	-0.48237	9.2337e-12	1.64345e-10	178	178
CCDC92	-0.482317	9.28885e-12	1.65178e-10	178	178
DKFZP434H168	-0.482262	9.34639e-12	1.66052e-10	178	49
DENND1B	0.482191	9.42203e-12	1.67245e-10	178	178
KIAA1609	0.482084	9.53582e-12	1.69113e-10	178	178
GULP1	0.482068	9.55308e-12	1.69268e-10	178	178
ZNF185	0.482054	9.56849e-12	1.69389e-10	178	178
DEAF1	-0.48178	9.86707e-12	1.74416e-10	178	178
SPAG6	-0.481778	9.87009e-12	1.74416e-10	178	161
ENTPD7	0.481659	1.00021e-11	1.7659e-10	178	178
SEC11C	-0.481561	1.01128e-11	1.78386e-10	178	178
ST7OT1	-0.481547	1.01291e-11	1.78513e-10	178	178
BBS5	-0.481364	1.034e-11	1.82069e-10	178	178
ZNF18	-0.481354	1.03513e-11	1.82105e-10	178	178
ANXA8L2	0.481252	1.04697e-11	1.84024e-10	178	171
LOC100130015	-0.4812	1.05313e-11	1.84943e-10	178	178
RHBDD3	-0.481068	1.06882e-11	1.87531e-10	178	178
FAM200B	-0.480996	1.07757e-11	1.88733e-10	178	178
FBXL16	-0.481003	1.07669e-11	1.88733e-10	178	178
CAPN10	-0.480987	1.07864e-11	1.88753e-10	178	178
ZNF358	-0.480976	1.07993e-11	1.88811e-10	178	178
SLC44A1	0.480928	1.08582e-11	1.89673e-10	178	178
EBF4	-0.480694	1.11464e-11	1.94536e-10	178	178
YWHAB	0.480471	1.1428e-11	1.99275e-10	178	178
CNOT3	-0.480423	1.14896e-11	1.9982e-10	178	178
RAP2B	0.480432	1.14784e-11	1.9982e-10	178	178
RGS7	-0.480423	1.14896e-11	1.9982e-10	178	175
SGOL2	0.48041	1.15065e-11	1.99939e-10	178	178
PNMA3	-0.480391	1.15304e-11	2.00177e-10	178	175
TFDP2	0.480254	1.17083e-11	2.03088e-10	178	178
COL12A1	0.4802	1.17795e-11	2.04144e-10	178	178
UBE2W	0.480183	1.18024e-11	2.04361e-10	178	178
C17orf101	-0.480162	1.18293e-11	2.04648e-10	178	178
RASEF	0.480118	1.18878e-11	2.05481e-10	178	176
SMURF2	0.479958	1.21033e-11	2.09023e-10	178	178
KIF15	0.479942	1.21251e-11	2.09217e-10	178	178
OVGP1	-0.479912	1.21653e-11	2.09727e-10	178	178
RNF169	0.479827	1.22813e-11	2.11542e-10	178	178
SCAND2	-0.47976	1.23738e-11	2.1295e-10	178	178
C1orf163	0.479704	1.24507e-11	2.14088e-10	178	178
ABCE1	0.479619	1.25699e-11	2.15949e-10	178	178
ZNF789	-0.479592	1.26075e-11	2.16407e-10	178	178
NAB1	0.47931	1.30102e-11	2.23126e-10	178	178
R3HCC1	-0.479291	1.30387e-11	2.23228e-10	178	178
SEC14L3	-0.479294	1.30334e-11	2.23228e-10	178	51
CCDC22	-0.479212	1.31539e-11	2.24966e-10	178	178
MCOLN1	-0.479206	1.3163e-11	2.24966e-10	178	178
INTS1	-0.479153	1.32408e-11	2.261e-10	178	178
SULF1	0.478872	1.36608e-11	2.33071e-10	178	178
RASA2	0.478616	1.40557e-11	2.39601e-10	178	178
AZIN1	0.478566	1.41354e-11	2.40132e-10	178	178
DCBLD2	0.478579	1.41139e-11	2.40132e-10	178	178
GTF2IRD2P1	-0.478571	1.41264e-11	2.40132e-10	178	178
MEMO1	0.478585	1.41046e-11	2.40132e-10	178	178
PYY2	-0.478525	1.41999e-11	2.4102e-10	178	173
PABPC3	0.478338	1.44979e-11	2.45867e-10	178	178
CSGALNACT2	0.478293	1.4571e-11	2.46896e-10	178	178
NXF5	-0.478018	1.50225e-11	2.54327e-10	178	48
TMEM178	-0.477966	1.51092e-11	2.55578e-10	178	178
TIPARP	0.477948	1.5139e-11	2.55861e-10	178	178
DDR2	0.477885	1.52465e-11	2.57458e-10	178	178
LIPH	0.477856	1.52945e-11	2.58049e-10	178	178
SLC25A24	0.47758	1.57703e-11	2.6585e-10	178	178
TSC22D2	0.477534	1.58519e-11	2.66999e-10	178	178
TMPRSS4	0.477525	1.58677e-11	2.67036e-10	178	175
SFRS8	-0.477463	1.59774e-11	2.68654e-10	178	178
C17orf81	-0.477408	1.60741e-11	2.70051e-10	178	178
REL	0.477345	1.61869e-11	2.71633e-10	178	178
TRNT1	0.47734	1.61958e-11	2.71633e-10	178	178
CCDC56	-0.477332	1.62097e-11	2.71636e-10	178	178
AKT1S1	-0.477324	1.62248e-11	2.71659e-10	178	178
KLF3	0.477236	1.63843e-11	2.74097e-10	178	178
MTHFD1	0.477176	1.64921e-11	2.75667e-10	178	178
AGAP4	-0.47712	1.65945e-11	2.77145e-10	178	178
LY6H	-0.477018	1.67838e-11	2.8007e-10	178	177
C9orf173	-0.476941	1.69274e-11	2.82228e-10	178	149
CMTM6	0.476841	1.71161e-11	2.85134e-10	178	178
LUZP1	0.476801	1.7192e-11	2.85917e-10	178	178
NCRNA00176	-0.476805	1.71837e-11	2.85917e-10	178	178
GDAP2	0.476346	1.80776e-11	3.00393e-10	178	178
ANKRD23	-0.476286	1.81979e-11	3.02138e-10	178	178
KLF5	0.476271	1.82277e-11	3.02379e-10	178	178
PEX16	-0.476205	1.83612e-11	3.04337e-10	178	178
FOSL2	0.476086	1.86041e-11	3.08105e-10	178	178
C9orf130	-0.476011	1.87591e-11	3.10412e-10	178	178
SBK2	-0.475968	1.88488e-11	3.11636e-10	178	121
COL8A1	0.475908	1.89732e-11	3.1343e-10	178	178
TMEM121	-0.47571	1.93926e-11	3.20091e-10	178	178
LOC100216545	-0.475685	1.94462e-11	3.20481e-10	178	178
TLE6	-0.475684	1.94486e-11	3.20481e-10	178	178
NKX2-2	-0.475657	1.95051e-11	3.21144e-10	178	173
RECQL	0.475605	1.9618e-11	3.22733e-10	178	178
DIAPH1	0.475588	1.96549e-11	3.23072e-10	178	178
NPFF	-0.47557	1.9693e-11	3.23419e-10	178	178
ZMAT1	-0.475563	1.97087e-11	3.23419e-10	178	178
RNF13	0.47544	1.99782e-11	3.2757e-10	178	178
ZBTB11	0.475388	2.0092e-11	3.29162e-10	178	178
WDR59	-0.475314	2.02574e-11	3.31597e-10	178	178
SUV420H2	-0.475298	2.02933e-11	3.3191e-10	178	178
E4F1	-0.475207	2.04968e-11	3.34962e-10	178	178
ACTL6B	-0.475096	2.07478e-11	3.38784e-10	178	148
LOC100130093	-0.475076	2.07944e-11	3.39265e-10	178	178
APLP1	-0.47494	2.11085e-11	3.44104e-10	178	178
TTLL6	-0.47491	2.11779e-11	3.44951e-10	178	177
AP1S3	0.474881	2.1245e-11	3.45759e-10	178	178
ARHGAP11B	0.474866	2.12813e-11	3.45782e-10	178	176
ASAM	0.474868	2.12769e-11	3.45782e-10	178	178
TMCC1	0.474591	2.19322e-11	3.56066e-10	178	178
PPP2R2A	0.474485	2.21903e-11	3.59959e-10	178	178
FAM5B	-0.474369	2.24746e-11	3.64274e-10	178	157
DPM3	-0.474323	2.25881e-11	3.65812e-10	178	178
FAM134C	-0.474291	2.26667e-11	3.66785e-10	178	178
DGCR8	-0.47424	2.27948e-11	3.68557e-10	178	178
CROCC	-0.474191	2.29164e-11	3.7022e-10	178	178
C17orf68	-0.474174	2.29603e-11	3.70625e-10	178	178
VWA5B2	-0.474071	2.32211e-11	3.7453e-10	178	178
LRP3	-0.474046	2.32846e-11	3.75248e-10	178	178
YES1	0.473993	2.342e-11	3.77122e-10	178	178
NEURL2	-0.473822	2.3863e-11	3.83944e-10	178	178
PPP3CA	0.47378	2.39736e-11	3.85409e-10	178	178
MADD	-0.473772	2.39933e-11	3.85414e-10	178	178
F7	-0.473538	2.4617e-11	3.95111e-10	178	174
CDH12	-0.473506	2.47047e-11	3.96197e-10	178	176
PDGFC	0.473436	2.48932e-11	3.98896e-10	178	178
CAMK2B	-0.473368	2.50789e-11	4.01547e-10	178	176
PMM1	-0.473346	2.51401e-11	4.022e-10	178	178
GPR150	-0.473261	2.53746e-11	4.05624e-10	178	140
SH3GLB1	0.473101	2.58228e-11	4.12455e-10	178	178
FAM156A	-0.473064	2.59257e-11	4.13766e-10	178	178
RC3H2	0.473053	2.59575e-11	4.13938e-10	178	178
NT5M	-0.473033	2.60145e-11	4.1418e-10	178	178
PPIL2	-0.473037	2.60047e-11	4.1418e-10	178	178
NPM2	-0.472997	2.61162e-11	4.15463e-10	178	178
DHRS13	-0.472954	2.62411e-11	4.17115e-10	178	178
ZNHIT6	0.472909	2.63699e-11	4.18826e-10	178	178
MRPS10	0.47289	2.64243e-11	4.19353e-10	178	178
PPOX	-0.472862	2.65067e-11	4.20324e-10	178	178
LOC100132287	-0.47283	2.65972e-11	4.2142e-10	178	178
CKS2	0.472814	2.66438e-11	4.21483e-10	178	178
ELK4	0.472821	2.66256e-11	4.21483e-10	178	178
PRPF40B	-0.472645	2.71414e-11	4.29013e-10	178	178
SCYL2	0.472554	2.74118e-11	4.3294e-10	178	178
C16orf72	0.472466	2.76772e-11	4.36782e-10	178	178
DNAJC28	-0.472445	2.77403e-11	4.3743e-10	178	178
PTPRK	0.472381	2.79324e-11	4.40108e-10	178	178
ETV2	-0.472307	2.81596e-11	4.43334e-10	178	178
ABCD4	-0.472263	2.82957e-11	4.449e-10	178	178
CACNG2	-0.47226	2.8304e-11	4.449e-10	178	68
LPPR2	-0.472172	2.8577e-11	4.48834e-10	178	178
CDH11	0.472158	2.86209e-11	4.49166e-10	178	178
CLPTM1	-0.472093	2.88251e-11	4.52012e-10	178	178
SLC27A5	-0.472075	2.88801e-11	4.52515e-10	178	178
LOC100130557	-0.471975	2.91974e-11	4.57125e-10	178	178
DNAJA2	0.471909	2.94077e-11	4.60054e-10	178	178
VGF	-0.471892	2.9463e-11	4.60554e-10	178	178
SSB	0.471753	2.99103e-11	4.67178e-10	178	178
AXL	0.471684	3.01363e-11	4.70335e-10	178	178
FSTL4	-0.47162	3.03477e-11	4.73262e-10	178	177
VDR	0.471608	3.03886e-11	4.73525e-10	178	178
NENF	-0.471594	3.04334e-11	4.7385e-10	178	178
UCKL1	-0.471557	3.05576e-11	4.75409e-10	178	178
COL5A2	0.471486	3.07923e-11	4.78685e-10	178	178
KCNH3	-0.471436	3.09593e-11	4.80903e-10	178	178
DSCC1	0.471335	3.13041e-11	4.85877e-10	178	178
WASH2P	-0.471297	3.14337e-11	4.87506e-10	178	178
SLC30A7	0.471218	3.17022e-11	4.91285e-10	178	178
FLYWCH2	-0.471202	3.17589e-11	4.91778e-10	178	178
FMN1	0.471161	3.18984e-11	4.93551e-10	178	178
MICB	0.471135	3.19903e-11	4.94587e-10	178	178
ATR	0.471053	3.22758e-11	4.98611e-10	178	178
C15orf37	-0.471038	3.23286e-11	4.98647e-10	178	178
KPNA3	0.471043	3.23107e-11	4.98647e-10	178	178
COPB1	0.470997	3.24739e-11	5.00497e-10	178	178
CELF5	-0.470973	3.25586e-11	5.01413e-10	178	178
HCN3	-0.47093	3.27085e-11	5.03329e-10	178	178
DGCR6L	-0.470877	3.28987e-11	5.05862e-10	178	178
SF3B1	0.470736	3.34063e-11	5.13268e-10	178	178
GPER	-0.470716	3.34794e-11	5.13992e-10	178	178
SLC27A3	-0.470654	3.37044e-11	5.16794e-10	178	178
SLC6A13	-0.470651	3.37142e-11	5.16794e-10	178	141
B4GALT7	-0.470616	3.38447e-11	5.18393e-10	178	178
BLOC1S1	-0.470607	3.38777e-11	5.18496e-10	178	178
KIAA0892	-0.470494	3.42957e-11	5.24488e-10	178	178
MDFIC	0.470275	3.51163e-11	5.36623e-10	178	178
DARS	0.470182	3.54738e-11	5.41485e-10	178	178
NARFL	-0.470178	3.54893e-11	5.41485e-10	178	178
NUP155	0.470049	3.59858e-11	5.48637e-10	178	178
CHERP	-0.469947	3.63871e-11	5.54033e-10	178	178
TPCN1	-0.469945	3.63957e-11	5.54033e-10	178	178
HSF4	-0.469913	3.65211e-11	5.55513e-10	178	178
RUNX2	0.469803	3.6957e-11	5.61712e-10	178	178
C1QL1	-0.469732	3.72434e-11	5.65631e-10	178	178
REXO1	-0.469633	3.76431e-11	5.71262e-10	178	178
MPZL2	0.469509	3.81529e-11	5.78555e-10	178	178
HNRPLL	0.469426	3.8493e-11	5.83265e-10	178	178
FAM114A1	0.469396	3.86211e-11	5.84757e-10	178	178
KCNH2	-0.469316	3.8956e-11	5.89377e-10	178	178
PCP2	-0.469208	3.9412e-11	5.9582e-10	178	168
PBK	0.469192	3.94775e-11	5.96355e-10	178	178
LOC100134713	-0.469166	3.95915e-11	5.9762e-10	178	178
ADSS	0.468981	4.03871e-11	6.09164e-10	178	178
DKK1	0.468948	4.05311e-11	6.10871e-10	178	174
SLC20A1	0.468815	4.11195e-11	6.19267e-10	178	178
IL2RA	0.468715	4.15648e-11	6.25496e-10	178	178
SAV1	0.468586	4.21434e-11	6.33721e-10	178	178
MAP2K2	-0.468545	4.23332e-11	6.36092e-10	178	178
ABI1	0.468385	4.30667e-11	6.46621e-10	178	178
HAT1	0.468332	4.33129e-11	6.49824e-10	178	178
ZDHHC8P1	-0.468267	4.36194e-11	6.53927e-10	178	178
DOCK5	0.468198	4.39444e-11	6.583e-10	178	178
SFRS6	-0.46813	4.42658e-11	6.62612e-10	178	178
C11orf2	-0.468054	4.46282e-11	6.67533e-10	178	178
KIAA0195	-0.46801	4.48399e-11	6.70193e-10	178	178
PLEKHA3	0.468003	4.4876e-11	6.70224e-10	178	178
ARMC10	0.467953	4.51153e-11	6.73291e-10	178	178
CRY2	-0.467926	4.52484e-11	6.74768e-10	178	178
ACTBL2	0.467844	4.56482e-11	6.80216e-10	178	170
AMZ2P1	-0.467829	4.57213e-11	6.80794e-10	178	178
LRRC37A3	-0.467732	4.62007e-11	6.87414e-10	178	178
KRT7	0.46769	4.64085e-11	6.89986e-10	178	177
C2orf63	-0.467548	4.71196e-11	7.00033e-10	178	178
ACBD3	0.467536	4.71835e-11	7.00455e-10	178	178
PAFAH1B2	0.467526	4.72336e-11	7.00673e-10	178	178
PLD3	-0.467484	4.74462e-11	7.033e-10	178	178
BAT5	-0.467473	4.75026e-11	7.03607e-10	178	178
ZNF628	-0.467449	4.76251e-11	7.04894e-10	178	178
CCDC50	0.467351	4.81282e-11	7.11807e-10	178	178
PLEK2	0.467329	4.82426e-11	7.12434e-10	178	178
THAP3	-0.467334	4.82173e-11	7.12434e-10	178	178
CNPY2	-0.467316	4.83067e-11	7.12849e-10	178	178
WDR25	-0.4673	4.83917e-11	7.13571e-10	178	178
C1orf223	-0.467217	4.88243e-11	7.19413e-10	178	129
DHRS4L1	-0.4672	4.89142e-11	7.202e-10	178	178
B4GALNT4	-0.46716	4.91219e-11	7.2272e-10	178	178
CMTM1	0.467128	4.92934e-11	7.24704e-10	178	178
STT3B	0.467092	4.94839e-11	7.26965e-10	178	178
MAP1LC3A	-0.466926	5.03744e-11	7.39497e-10	178	178
ATP5D	-0.466889	5.05719e-11	7.41846e-10	178	178
CUL9	-0.466787	5.1127e-11	7.49433e-10	178	178
CXorf38	0.466724	5.14732e-11	7.53391e-10	178	178
MOCOS	0.466727	5.14584e-11	7.53391e-10	178	178
RARRES1	0.466605	5.21344e-11	7.62504e-10	178	178
SH3GL3	-0.466586	5.22394e-11	7.63475e-10	178	132
TMEM143	-0.46656	5.23867e-11	7.65063e-10	178	178
VPS16	-0.466516	5.26314e-11	7.68069e-10	178	178
AHNAK2	0.466484	5.28151e-11	7.70181e-10	178	178
EID2B	-0.466395	5.33187e-11	7.7634e-10	178	178
HMGXB4	0.466388	5.33552e-11	7.7634e-10	178	178
NET1	0.466395	5.33154e-11	7.7634e-10	178	178
RB1CC1	0.466365	5.34883e-11	7.77704e-10	178	178
CACNA2D2	-0.466336	5.36534e-11	7.78958e-10	178	178
LETMD1	-0.466338	5.36423e-11	7.78958e-10	178	178
CASP8	0.466293	5.39015e-11	7.81987e-10	178	178
RSF1	0.466204	5.44163e-11	7.88299e-10	178	178
UCK1	-0.466208	5.43959e-11	7.88299e-10	178	178
GPR113	-0.466114	5.49427e-11	7.95342e-10	178	178
DUSP26	-0.466072	5.5191e-11	7.98352e-10	178	177
SAT2	-0.466028	5.54524e-11	8.01547e-10	178	178
LRDD	-0.465976	5.57599e-11	8.05403e-10	178	178
ELOF1	-0.465868	5.64043e-11	8.14115e-10	178	178
ALDH1A3	0.465823	5.66809e-11	8.17511e-10	178	178
DCAKD	-0.465791	5.68714e-11	8.1966e-10	178	178
C17orf90	-0.465708	5.73759e-11	8.26331e-10	178	178
KDM2A	0.465596	5.80668e-11	8.35672e-10	178	178
EDEM1	0.465381	5.94159e-11	8.54466e-10	178	178
ATG12	0.465374	5.94613e-11	8.54496e-10	178	178
GOLGA2B	-0.465356	5.9575e-11	8.55509e-10	178	178
PLSCR1	0.465276	6.00824e-11	8.62169e-10	178	178
GLTSCR1	-0.465246	6.02745e-11	8.64298e-10	178	178
MMADHC	0.465137	6.09778e-11	8.7375e-10	178	178
HIRIP3	-0.46513	6.10225e-11	8.73758e-10	178	178
LOC400752	-0.465044	6.1589e-11	8.8123e-10	178	178
C19orf36	-0.465009	6.18133e-11	8.838e-10	178	178
C21orf56	-0.464982	6.19942e-11	8.85747e-10	178	178
NOC3L	0.464882	6.26593e-11	8.94603e-10	178	178
NSUN5P2	-0.464861	6.27992e-11	8.95953e-10	178	178
SP100	0.464783	6.33216e-11	9.02755e-10	178	178
FDX1L	-0.464712	6.37981e-11	9.08894e-10	178	178
SMEK2	0.464704	6.38555e-11	9.09056e-10	178	178
ACAP2	0.464684	6.39937e-11	9.10368e-10	178	178
ARFGAP1	-0.464654	6.41966e-11	9.12598e-10	178	178
TRIM67	-0.464568	6.4783e-11	9.20272e-10	178	178
FBN1	0.46456	6.48383e-11	9.20396e-10	178	178
CYFIP1	0.464529	6.50537e-11	9.2213e-10	178	178
TMEM185B	0.464534	6.50199e-11	9.2213e-10	178	178
C5orf48	-0.464443	6.56554e-11	9.29992e-10	178	8
RASSF3	0.464379	6.60994e-11	9.35612e-10	178	178
SLC30A6	0.464337	6.63962e-11	9.3914e-10	178	178
MSN	0.464244	6.70547e-11	9.47777e-10	178	178
SPOCK1	0.464211	6.7291e-11	9.50438e-10	178	178
NAGPA	-0.464129	6.78807e-11	9.57589e-10	178	178
RAB11FIP3	-0.464127	6.78942e-11	9.57589e-10	178	178
C7orf50	-0.464039	6.85338e-11	9.65921e-10	178	178
IGSF3	0.463862	6.98285e-11	9.83468e-10	178	178
PPAT	0.463822	7.01264e-11	9.86961e-10	178	178
FAM155B	-0.4638	7.02942e-11	9.88618e-10	178	178
C1orf66	-0.46373	7.08168e-11	9.94898e-10	178	178
PPP1CB	0.463726	7.08414e-11	9.94898e-10	178	178
SCNN1D	-0.463473	7.27664e-11	1.02121e-09	178	178
ANKRD50	0.463365	7.36087e-11	1.0323e-09	178	178
ACTN1	0.463345	7.37639e-11	1.03374e-09	178	178
PABPC1	0.463312	7.40244e-11	1.03666e-09	178	178
IFT27	-0.463118	7.55542e-11	1.05733e-09	178	178
RCC1	0.463111	7.56166e-11	1.05746e-09	178	178
TXNRD2	-0.463073	7.59213e-11	1.06097e-09	178	178
CREB1	0.462842	7.77938e-11	1.08637e-09	178	178
GALNT10	0.462824	7.79424e-11	1.08767e-09	178	178
GGT7	-0.462809	7.80703e-11	1.08869e-09	178	178
MFSD1	0.462797	7.81669e-11	1.08927e-09	178	178
L3MBTL	-0.46277	7.83901e-11	1.09161e-09	178	178
BARD1	0.462704	7.89362e-11	1.09844e-09	178	177
CNNM3	-0.462575	8.00188e-11	1.11272e-09	178	178
CDKN2AIPNL	-0.46254	8.03151e-11	1.11606e-09	178	178
ANXA2P2	0.462532	8.03871e-11	1.11627e-09	178	178
C4orf48	-0.46235	8.19436e-11	1.13629e-09	178	175
CCDC57	-0.462351	8.19368e-11	1.13629e-09	178	178
STAT1	0.462292	8.24492e-11	1.1425e-09	178	178
ATG4B	-0.462244	8.28675e-11	1.14749e-09	178	178
CSDAP1	0.462226	8.30281e-11	1.14891e-09	178	178
D2HGDH	-0.462118	8.39738e-11	1.16038e-09	178	178
RAI14	0.462125	8.39188e-11	1.16038e-09	178	178
TMEM154	0.462094	8.41929e-11	1.16259e-09	178	178
RAP1GAP2	-0.461976	8.52425e-11	1.17626e-09	178	178
S100P	0.461921	8.57394e-11	1.18229e-09	178	177
CDCP1	0.461899	8.59417e-11	1.18343e-09	178	178
COL6A3	0.461899	8.59414e-11	1.18343e-09	178	178
ITGB5	0.461878	8.61315e-11	1.18522e-09	178	178
LSG1	0.461868	8.62221e-11	1.18564e-09	178	178
NXT2	0.461858	8.63137e-11	1.18608e-09	178	178
PLAUR	0.461748	8.73185e-11	1.19905e-09	178	178
LOC100128811	-0.4617	8.77592e-11	1.20427e-09	178	56
RBM6	-0.46163	8.84088e-11	1.21234e-09	178	178
OBSL1	-0.461595	8.87369e-11	1.216e-09	178	178
SERPINA10	-0.461375	9.08181e-11	1.24365e-09	178	160
KIF2C	0.461347	9.10784e-11	1.24549e-09	178	178
YWHAG	0.461348	9.10732e-11	1.24549e-09	178	178
PPFIBP1	0.461225	9.22606e-11	1.26079e-09	178	178
RAB31	0.461205	9.245e-11	1.2625e-09	178	178
FUBP1	0.461142	9.30667e-11	1.26964e-09	178	178
NDE1	0.461139	9.31009e-11	1.26964e-09	178	178
SOX18	-0.461115	9.3336e-11	1.27197e-09	178	178
ZNF692	-0.461008	9.43846e-11	1.28537e-09	178	178
ZNF324	-0.460882	9.56412e-11	1.30159e-09	178	178
SRPX2	0.460865	9.58133e-11	1.30304e-09	178	178
MLYCD	-0.46074	9.70778e-11	1.31932e-09	178	178
PRR7	-0.460646	9.8044e-11	1.33154e-09	178	178
WDR18	-0.460538	9.9168e-11	1.34588e-09	178	178
DNASE1L2	-0.460478	9.9793e-11	1.35343e-09	178	176
CDK5RAP3	-0.460408	1.00529e-10	1.36248e-09	178	178
BFAR	0.460365	1.00983e-10	1.36757e-09	178	178
C15orf17	-0.460359	1.01043e-10	1.36757e-09	178	178
ALG10	0.460177	1.02992e-10	1.39299e-09	178	178
CKB	-0.460116	1.03649e-10	1.40092e-09	178	178
ZNF767	-0.4601	1.03829e-10	1.4024e-09	178	178
PIK3R4	0.460046	1.04412e-10	1.40932e-09	178	178
C9orf142	-0.459964	1.05316e-10	1.42055e-09	178	178
FLJ39582	-0.459894	1.06087e-10	1.42997e-09	178	178
CDCA5	0.459645	1.08893e-10	1.46579e-09	178	178
EMP1	0.45965	1.0883e-10	1.46579e-09	178	178
WBP1	-0.459518	1.10345e-10	1.48433e-09	178	178
NPAT	0.459504	1.10513e-10	1.48558e-09	178	178
NCRNA00107	-0.459468	1.10927e-10	1.49013e-09	178	178
CEP164	-0.459444	1.11199e-10	1.49277e-09	178	178
NR0B1	-0.459433	1.11335e-10	1.49359e-09	178	166
USP27X	-0.459361	1.12174e-10	1.50381e-09	178	178
MCM2	0.459311	1.12765e-10	1.51071e-09	178	178
GBP1	0.459278	1.13149e-10	1.51381e-09	178	178
TAF1A	0.45928	1.1313e-10	1.51381e-09	178	178
USP1	0.459252	1.13456e-10	1.51689e-09	178	178
GFOD2	-0.459224	1.13796e-10	1.5204e-09	178	178
PSMD14	0.459204	1.14029e-10	1.52249e-09	178	178
CWF19L2	0.45917	1.14438e-10	1.52589e-09	178	178
LRRC67	-0.459172	1.14416e-10	1.52589e-09	178	91
MBL1P	-0.458995	1.16546e-10	1.55295e-09	178	176
ACTR3B	-0.458974	1.16803e-10	1.55532e-09	178	178
REXO2	0.458899	1.17717e-10	1.56644e-09	178	178
IL18	0.458888	1.17853e-10	1.56719e-09	178	178
BCKDHA	-0.458874	1.18022e-10	1.5684e-09	178	178
UBR5	0.45881	1.18824e-10	1.57799e-09	178	178
PGPEP1	-0.458627	1.21111e-10	1.60728e-09	178	178
SVIL	0.45862	1.21195e-10	1.60732e-09	178	178
PTGES	0.458543	1.22174e-10	1.61922e-09	178	178
GJB4	0.45851	1.22593e-10	1.62368e-09	178	171
KAT2A	-0.458471	1.23099e-10	1.6293e-09	178	178
ITGB4	0.458443	1.2345e-10	1.63285e-09	178	178
GRAMD4	-0.458415	1.23811e-10	1.63652e-09	178	178
KANK3	-0.458211	1.26477e-10	1.67065e-09	178	178
C22orf32	-0.458165	1.27081e-10	1.67751e-09	178	178
TUBA1C	0.458077	1.28254e-10	1.69186e-09	178	178
TXNDC9	0.458038	1.28774e-10	1.69758e-09	178	178
HNRNPR	0.458013	1.29111e-10	1.70018e-09	178	178
KPTN	-0.458005	1.29215e-10	1.70018e-09	178	178
PPP4R2	0.458004	1.29228e-10	1.70018e-09	178	178
CABP1	-0.457986	1.29477e-10	1.70231e-09	178	178
REEP2	-0.457924	1.30314e-10	1.71218e-09	178	178
LOC338758	-0.457897	1.3068e-10	1.71584e-09	178	178
SAMD8	0.457856	1.31231e-10	1.72194e-09	178	178
LOC285359	-0.457843	1.31416e-10	1.72323e-09	178	178
CTDP1	-0.457751	1.32671e-10	1.73853e-09	178	178
FBXO32	0.457674	1.33741e-10	1.75139e-09	178	178
FANCB	0.457641	1.34203e-10	1.75628e-09	178	178
ADAMTSL2	-0.457631	1.34345e-10	1.75697e-09	178	178
ZNF266	-0.457549	1.35494e-10	1.77082e-09	178	178
FUK	-0.457427	1.37226e-10	1.79227e-09	178	178
LOC100131193	-0.457412	1.3743e-10	1.79376e-09	178	178
MAPK14	0.457271	1.39457e-10	1.81901e-09	178	178
EML6	-0.457263	1.39584e-10	1.81946e-09	178	178
TRIM3	-0.45717	1.40931e-10	1.83582e-09	178	178
TSEN54	-0.457132	1.41492e-10	1.84191e-09	178	178
EVI5L	-0.457089	1.42127e-10	1.84896e-09	178	178
CHID1	-0.457068	1.42426e-10	1.85042e-09	178	178
KIAA0196	0.457074	1.42342e-10	1.85042e-09	178	178
SHISA7	-0.457027	1.43044e-10	1.85722e-09	178	161
GPSM2	0.45702	1.43152e-10	1.8574e-09	178	178
MMP14	0.456962	1.44009e-10	1.8673e-09	178	178
GEMIN8	-0.456922	1.44604e-10	1.87379e-09	178	178
RAD51AP1	0.456881	1.45217e-10	1.8805e-09	178	178
FAM167B	-0.456855	1.45622e-10	1.88451e-09	178	178
TANC1	0.456767	1.46949e-10	1.90044e-09	178	178
GKAP1	-0.456756	1.47124e-10	1.90146e-09	178	178
OVCA2	-0.456674	1.48367e-10	1.91628e-09	178	178
LRRC61	-0.456636	1.48955e-10	1.9226e-09	178	178
C20orf160	-0.456621	1.49185e-10	1.92432e-09	178	178
RBMXL1	0.456407	1.52531e-10	1.9662e-09	178	178
BAG3	0.456252	1.55002e-10	1.9963e-09	178	178
SH3D19	0.456248	1.55068e-10	1.9963e-09	178	178
KCTD9	0.456149	1.56668e-10	2.01558e-09	178	178
CELF3	-0.456128	1.57001e-10	2.01855e-09	178	177
NRF1	-0.456105	1.57374e-10	2.02203e-09	178	178
NEDD4	0.456002	1.59057e-10	2.04233e-09	178	178
KLK6	0.455984	1.59366e-10	2.04498e-09	178	172
LRWD1	-0.455952	1.59893e-10	2.0504e-09	178	178
GTPBP8	0.455916	1.60482e-10	2.05663e-09	178	178
CIRH1A	0.455909	1.60596e-10	2.05675e-09	178	178
PIGQ	-0.455867	1.61297e-10	2.0644e-09	178	178
PRRT1	-0.455837	1.61804e-10	2.06821e-09	178	178
WDR3	0.455838	1.61779e-10	2.06821e-09	178	178
AMMECR1L	0.455823	1.62029e-10	2.06975e-09	178	178
CLDN1	0.455731	1.63581e-10	2.08822e-09	178	178
OSTF1	0.455643	1.6507e-10	2.10586e-09	178	178
NCL	0.455572	1.66299e-10	2.12018e-09	178	178
AGBL4	-0.455513	1.67314e-10	2.13175e-09	178	159
RUNX1	0.455486	1.6777e-10	2.1354e-09	178	178
SLC26A1	-0.455484	1.67817e-10	2.1354e-09	178	178
DHRS12	-0.45533	1.70503e-10	2.16818e-09	178	178
FBXO28	0.455293	1.71142e-10	2.17491e-09	178	178
CACNA1B	-0.455124	1.74161e-10	2.21185e-09	178	173
SPEF1	-0.455065	1.75228e-10	2.22398e-09	178	177
NBEAL1	0.454982	1.76732e-10	2.24162e-09	178	178
FXR2	-0.454972	1.76913e-10	2.24249e-09	178	178
LTBP1	0.454908	1.78081e-10	2.25584e-09	178	178
LNPEP	0.454873	1.78716e-10	2.26243e-09	178	178
NRN1L	-0.45479	1.80266e-10	2.28061e-09	178	165
FAM160A1	0.454758	1.80849e-10	2.28652e-09	178	178
SREBF1	-0.454725	1.8146e-10	2.29277e-09	178	178
MYPOP	-0.454596	1.83891e-10	2.322e-09	178	178
FAM179A	-0.454426	1.87146e-10	2.3616e-09	178	178
PRMT7	-0.454393	1.87779e-10	2.36808e-09	178	178
MBOAT2	0.454334	1.8892e-10	2.38094e-09	178	178
SAMD9	0.454322	1.89147e-10	2.38229e-09	178	178
CDK5RAP1	-0.454311	1.8936e-10	2.38346e-09	178	178
RFWD3	0.454301	1.8957e-10	2.38458e-09	178	178
PPP1R3B	0.454245	1.9065e-10	2.39663e-09	178	178
MTMR7	-0.454115	1.93228e-10	2.4275e-09	178	178
TP53BP2	0.454104	1.93441e-10	2.42863e-09	178	178
CBX8	-0.454042	1.94671e-10	2.44253e-09	178	178
ARIH1	0.454005	1.95429e-10	2.45048e-09	178	178
CDC6	0.453972	1.96077e-10	2.45705e-09	178	178
C19orf23	-0.453962	1.96287e-10	2.45812e-09	178	178
PLOD2	0.453733	2.00951e-10	2.51494e-09	178	178
ATAD2	0.453682	2.02016e-10	2.52667e-09	178	178
LIN9	0.453622	2.03262e-10	2.54064e-09	178	178
PARP14	0.453514	2.05527e-10	2.56734e-09	178	178
DAPP1	0.453419	2.07526e-10	2.59067e-09	178	178
MRM1	-0.453403	2.07876e-10	2.5934e-09	178	178
ZFP2	-0.453376	2.08447e-10	2.59889e-09	178	178
BIRC3	0.453337	2.09287e-10	2.60607e-09	178	178
KAL1	0.45334	2.09226e-10	2.60607e-09	178	178
C17orf69	-0.453206	2.12117e-10	2.63965e-09	178	178
ISY1	0.45317	2.12899e-10	2.64605e-09	178	178
PDXP	-0.453175	2.12787e-10	2.64605e-09	178	178
AP3B2	-0.453101	2.14413e-10	2.66295e-09	178	176
MFSD3	-0.453096	2.14528e-10	2.66295e-09	178	178
JUND	-0.453083	2.14804e-10	2.66471e-09	178	178
MBNL3	0.452995	2.16752e-10	2.68718e-09	178	178
RHPN1	-0.452963	2.17472e-10	2.69442e-09	178	178
RRAGC	0.452937	2.1805e-10	2.69829e-09	178	178
RUFY3	-0.452936	2.18058e-10	2.69829e-09	178	178
STK17B	0.452919	2.18451e-10	2.70147e-09	178	178
SLC2A10	0.452911	2.1862e-10	2.70187e-09	178	178
SP1	0.452899	2.18902e-10	2.70367e-09	178	178
PLA2R1	0.45286	2.19761e-10	2.71258e-09	178	178
PRDX2	-0.452843	2.2016e-10	2.71581e-09	178	178
COQ10B	0.452797	2.21188e-10	2.72679e-09	178	178
SLC7A8	-0.452778	2.21616e-10	2.73036e-09	178	178
CNOT1	0.452761	2.22007e-10	2.73348e-09	178	178
TWSG1	0.452699	2.23426e-10	2.74924e-09	178	178
RNF208	-0.452669	2.24109e-10	2.75592e-09	178	178
INCENP	0.452368	2.31108e-10	2.84023e-09	178	178
MYH9	0.45235	2.31527e-10	2.84361e-09	178	178
ATL2	0.452268	2.3348e-10	2.86582e-09	178	178
GRHL2	0.452087	2.37829e-10	2.91738e-09	178	177
SULF2	0.452003	2.39897e-10	2.94093e-09	178	178
CAPZA2	0.451921	2.41904e-10	2.96369e-09	178	178
CCDC106	-0.451784	2.45304e-10	3.00349e-09	178	178
SLC25A35	-0.451731	2.46644e-10	3.01803e-09	178	178
SMCR7	-0.451644	2.48828e-10	3.04288e-09	178	178
KIAA1875	-0.451634	2.4909e-10	3.0442e-09	178	178
SDC4	0.451625	2.49315e-10	3.04506e-09	178	178
STUB1	-0.451535	2.51614e-10	3.07124e-09	178	178
STK38L	0.451414	2.54729e-10	3.10735e-09	178	178
ZNF746	-0.451404	2.5499e-10	3.10862e-09	178	178
FLJ36777	-0.451268	2.58568e-10	3.14835e-09	178	177
GLI4	-0.451272	2.58452e-10	3.14835e-09	178	178
LANCL2	-0.451261	2.58731e-10	3.14839e-09	178	178
LOC286367	-0.451202	2.60294e-10	3.16547e-09	178	178
NCOA5	-0.451173	2.61074e-10	3.173e-09	178	178
TMEM159	0.451138	2.61989e-10	3.18217e-09	178	178
CBL	0.451058	2.64131e-10	3.2051e-09	178	178
OSBPL8	0.451056	2.64202e-10	3.2051e-09	178	178
UBE2J2	-0.450958	2.66843e-10	3.23516e-09	178	178
RAD51	0.450928	2.67667e-10	3.24316e-09	178	178
EFR3A	0.450866	2.69349e-10	3.26154e-09	178	178
GPX8	0.450822	2.70571e-10	3.27434e-09	178	178
NUP93	0.45068	2.74486e-10	3.31969e-09	178	178
RBM5	-0.450637	2.7569e-10	3.3322e-09	178	178
RIBC1	-0.450527	2.78787e-10	3.36758e-09	178	178
MIER1	0.450466	2.80526e-10	3.38652e-09	178	178
C1orf107	0.45044	2.81286e-10	3.39363e-09	178	178
CLCN7	-0.450285	2.85741e-10	3.44473e-09	178	178
GPR126	0.45028	2.8587e-10	3.44473e-09	178	178
STAU1	0.450249	2.86781e-10	3.4536e-09	178	178
COL10A1	0.450163	2.89303e-10	3.47762e-09	178	178
PSEN1	0.450166	2.89214e-10	3.47762e-09	178	178
TSC2	-0.450164	2.89257e-10	3.47762e-09	178	178
SDSL	-0.450134	2.90159e-10	3.48579e-09	178	178
INSM1	-0.449949	2.95649e-10	3.54959e-09	178	174
TRAPPC5	-0.449882	2.9767e-10	3.57167e-09	178	178
TIMM13	-0.449827	2.99311e-10	3.58919e-09	178	178
TENC1	-0.449809	2.99872e-10	3.59374e-09	178	178
MTHFD1L	0.449791	3.00419e-10	3.59811e-09	178	178
MLST8	-0.449688	3.0358e-10	3.63377e-09	178	178
ZDHHC22	-0.44968	3.03805e-10	3.63427e-09	178	153
TUBB	0.449634	3.05243e-10	3.64926e-09	178	178
MYBL2	0.449563	3.07435e-10	3.67325e-09	178	178
OGDHL	-0.449557	3.07632e-10	3.67338e-09	178	178
CACNA1H	-0.449519	3.08815e-10	3.68528e-09	178	178
XRN1	0.449444	3.11163e-10	3.71105e-09	178	178
CXCL5	0.44939	3.12857e-10	3.72902e-09	178	177
PDPN	0.449343	3.14377e-10	3.74487e-09	178	178
YEATS2	0.449273	3.16601e-10	3.7691e-09	178	178
LRRC8E	0.449048	3.23896e-10	3.85362e-09	178	178
C10orf46	0.448858	3.30169e-10	3.92353e-09	178	178
HMBOX1	0.448863	3.30014e-10	3.92353e-09	178	178
C6orf163	-0.448827	3.31202e-10	3.93345e-09	178	175
KSR2	-0.448738	3.34185e-10	3.96649e-09	178	178
WISP1	0.448636	3.37652e-10	4.00524e-09	178	178
FAM123C	-0.448615	3.38352e-10	4.01113e-09	178	171
LOC202781	-0.448586	3.39374e-10	4.01602e-09	178	178
PIK3R2	-0.448587	3.39324e-10	4.01602e-09	178	178
TPBG	0.448587	3.39322e-10	4.01602e-09	178	178
ARMC6	-0.448529	3.41307e-10	4.03648e-09	178	178
MRE11A	0.448472	3.43271e-10	4.05729e-09	178	178
IL17RC	-0.448455	3.43887e-10	4.06214e-09	178	178
BTBD2	-0.448428	3.44806e-10	4.07056e-09	178	178
COL17A1	0.448381	3.46467e-10	4.08773e-09	178	178
SDHD	0.448162	3.54187e-10	4.17633e-09	178	178
C1orf122	-0.448148	3.54676e-10	4.1796e-09	178	178
TUBB1	-0.448033	3.58841e-10	4.22616e-09	178	178
SOCS5	0.44801	3.5966e-10	4.23328e-09	178	178
MAML2	0.447869	3.64794e-10	4.29116e-09	178	178
KLHL24	0.447826	3.66388e-10	4.30735e-09	178	178
INPP5J	-0.447761	3.68813e-10	4.33328e-09	178	178
TM4SF1	0.447747	3.69315e-10	4.3366e-09	178	178
NEDD1	0.447717	3.70417e-10	4.34696e-09	178	178
MRPL54	-0.447629	3.73738e-10	4.38333e-09	178	178
SUCLG2	0.447621	3.74022e-10	4.38407e-09	178	178
CXorf42	-0.447555	3.76523e-10	4.41076e-09	178	178
TRPV1	-0.447511	3.78203e-10	4.42782e-09	178	178
2021-09-02	0.447474	3.79613e-10	4.43907e-09	178	178
ZNF219	-0.447474	3.79605e-10	4.43907e-09	178	178
ITPR3	0.447431	3.81243e-10	4.45549e-09	178	178
ARMC1	0.447409	3.82092e-10	4.46278e-09	178	178
FAM166A	-0.447402	3.82349e-10	4.46315e-09	178	112
MTG1	-0.447347	3.84492e-10	4.48552e-09	178	178
UHMK1	0.447308	3.85992e-10	4.50004e-09	178	178
ZNF777	-0.447303	3.86192e-10	4.50004e-09	178	178
CHMP6	-0.447285	3.86893e-10	4.50554e-09	178	178
MTHFD2L	-0.447263	3.87735e-10	4.51011e-09	178	178
PLAC8L1	-0.447263	3.87741e-10	4.51011e-09	178	166
MST4	0.447198	3.90275e-10	4.53692e-09	178	178
CLDN16	0.44717	3.91396e-10	4.54728e-09	178	166
LATS2	0.447084	3.94798e-10	4.58411e-09	178	178
CYTSB	0.447021	3.97275e-10	4.61016e-09	178	178
SLC5A3	0.446909	4.01784e-10	4.65975e-09	178	178
FAM165B	-0.446791	4.06566e-10	4.71245e-09	178	178
GPR6	-0.446612	4.13934e-10	4.79319e-09	178	87
NAGLU	-0.44661	4.14017e-10	4.79319e-09	178	178
ZNF654	0.446578	4.15373e-10	4.80607e-09	178	178
CENPB	-0.446487	4.1915e-10	4.84694e-09	178	178
NDUFB7	-0.446389	4.23315e-10	4.89121e-09	178	178
ZNF771	-0.446385	4.23473e-10	4.89121e-09	178	178
PRKCSH	-0.446359	4.24556e-10	4.90085e-09	178	178
CUTA	-0.446255	4.29012e-10	4.9494e-09	178	178
HDHD2	-0.446105	4.35515e-10	5.0215e-09	178	178
TRAPPC2	-0.446026	4.38968e-10	5.05836e-09	178	178
MAP1S	-0.446005	4.39911e-10	5.06333e-09	178	178
SPTBN1	0.446007	4.39827e-10	5.06333e-09	178	178
ZNF747	-0.445966	4.41605e-10	5.07987e-09	178	178
SP110	0.445947	4.42482e-10	5.087e-09	178	178
PSMD11	0.445903	4.44421e-10	5.10632e-09	178	178
SRPK1	0.445855	4.4655e-10	5.1278e-09	178	178
KNDC1	-0.445818	4.48201e-10	5.14378e-09	178	177
LBXCOR1	-0.445483	4.6349e-10	5.31615e-09	178	177
EPHX2	-0.445467	4.64204e-10	5.32126e-09	178	178
ERGIC2	0.445461	4.64522e-10	5.32182e-09	178	178
PTPRE	0.44543	4.65953e-10	5.33203e-09	178	178
TMEM201	-0.44543	4.65951e-10	5.33203e-09	178	178
METRN	-0.445386	4.67996e-10	5.35231e-09	178	178
CD109	0.445354	4.69491e-10	5.36631e-09	178	178
KIF4A	0.445322	4.71007e-10	5.38053e-09	178	178
ARL6IP5	0.445297	4.72178e-10	5.39079e-09	178	178
ATF7IP	0.445247	4.74545e-10	5.41469e-09	178	178
C10orf75	-0.445189	4.77309e-10	5.44308e-09	178	178
MYEOV	0.445141	4.79571e-10	5.46573e-09	178	176
TMEM63C	-0.445069	4.83067e-10	5.5024e-09	178	177
MCL1	0.445006	4.86083e-10	5.53357e-09	178	178
GPR162	-0.444947	4.88988e-10	5.56343e-09	178	178
IDE	0.444686	5.01851e-10	5.7065e-09	178	178
DPYD	0.444621	5.0513e-10	5.74048e-09	178	178
PVRL4	0.444589	5.06739e-10	5.75546e-09	178	176
MCFD2	0.444576	5.07409e-10	5.75977e-09	178	178
TMEM2	0.444505	5.11011e-10	5.79732e-09	178	178
CCNB2	0.444498	5.1134e-10	5.79773e-09	178	178
BUB1B	0.444432	5.14748e-10	5.83303e-09	178	178
PRPS2	0.444198	5.26851e-10	5.96676e-09	178	178
RAB27B	0.444124	5.30773e-10	6.00774e-09	178	178
ABTB2	0.444051	5.34629e-10	6.04791e-09	178	178
SAR1A	0.444028	5.35845e-10	6.0582e-09	178	178
C17orf56	-0.443998	5.37427e-10	6.07262e-09	178	178
LOC100270746	-0.443987	5.38009e-10	6.07573e-09	178	178
PTGS2	0.44394	5.40543e-10	6.10085e-09	178	178
PSD3	0.443922	5.41549e-10	6.10872e-09	178	178
TBKBP1	-0.44383	5.46494e-10	6.16099e-09	178	178
ATP6AP1	-0.443802	5.48028e-10	6.17124e-09	178	178
JPH3	-0.443805	5.4787e-10	6.17124e-09	178	178
SYPL1	0.443748	5.50997e-10	6.19762e-09	178	178
ZC3HC1	-0.443749	5.50904e-10	6.19762e-09	178	178
FLJ37307	-0.443562	5.6127e-10	6.30626e-09	178	175
PRPSAP2	-0.443561	5.61323e-10	6.30626e-09	178	178
YIPF2	-0.443556	5.61612e-10	6.30626e-09	178	178
SYNGR1	-0.443426	5.68865e-10	6.38408e-09	178	178
GTF2H1	0.443382	5.71374e-10	6.40859e-09	178	178
TNFAIP8	0.443305	5.75743e-10	6.45394e-09	178	178
LHFPL4	-0.44325	5.78889e-10	6.48553e-09	178	178
FAT1	0.443192	5.82252e-10	6.51951e-09	178	178
IL17RD	0.443164	5.83885e-10	6.53079e-09	178	178
RAP2C	0.443157	5.84251e-10	6.53079e-09	178	178
UQCC	-0.44316	5.84125e-10	6.53079e-09	178	178
MSH2	0.443051	5.9044e-10	6.59625e-09	178	178
KIAA0391	0.442848	6.02459e-10	6.72672e-09	178	178
TRIM46	-0.44283	6.0355e-10	6.7351e-09	178	178
EZH1	-0.442782	6.06377e-10	6.75834e-09	178	178
OAS3	0.442778	6.06658e-10	6.75834e-09	178	178
TMPRSS6	-0.442786	6.06176e-10	6.75834e-09	178	177
ZNF579	-0.44275	6.08342e-10	6.77328e-09	178	178
SKAP2	0.442618	6.16338e-10	6.85845e-09	178	178
QRICH2	-0.442574	6.19041e-10	6.88466e-09	178	178
LOC100129637	-0.442556	6.20129e-10	6.89288e-09	178	178
TRAM1	0.442537	6.21287e-10	6.90187e-09	178	178
PISD	-0.442455	6.26342e-10	6.95412e-09	178	178
CTNNA1	0.442437	6.2745e-10	6.96252e-09	178	178
COPS2	0.442403	6.2962e-10	6.98267e-09	178	178
C12orf76	-0.442328	6.34286e-10	7.02654e-09	178	178
EYA3	0.442332	6.33999e-10	7.02654e-09	178	178
KBTBD2	0.442262	6.38414e-10	7.06831e-09	178	178
PPP1R10	-0.442236	6.40086e-10	7.08286e-09	178	178
BRSK1	-0.442149	6.45584e-10	7.1397e-09	178	178
FN1	0.442089	6.49441e-10	7.17834e-09	178	178
RIC3	-0.442041	6.52564e-10	7.20491e-09	178	177
ROM1	-0.44204	6.52574e-10	7.20491e-09	178	178
CKAP5	0.442033	6.53085e-10	7.20653e-09	178	178
DEXI	-0.441843	6.65439e-10	7.33875e-09	178	178
LONRF3	0.441741	6.72192e-10	7.4091e-09	178	178
L3MBTL3	0.441711	6.7415e-10	7.42654e-09	178	178
TUT1	-0.441702	6.74751e-10	7.42903e-09	178	178
TXNRD1	0.441668	6.77007e-10	7.44972e-09	178	178
DHRS4L2	-0.441662	6.77435e-10	7.45028e-09	178	178
ZNF491	-0.441644	6.78604e-10	7.45898e-09	178	178
FBXO15	-0.441636	6.79155e-10	7.46089e-09	178	177
DPY19L2P4	-0.441538	6.85789e-10	7.52959e-09	178	169
MYST1	-0.441483	6.89508e-10	7.56622e-09	178	178
ZNF177	-0.44138	6.96538e-10	7.63913e-09	178	178
MAPK8IP3	-0.441155	7.12203e-10	7.8066e-09	178	178
2021-09-07	0.441049	7.19623e-10	7.88356e-09	178	178
KIAA0754	0.440922	7.28701e-10	7.97859e-09	178	178
CRIP3	-0.44091	7.29599e-10	7.984e-09	178	170
C15orf61	-0.440901	7.30181e-10	7.98595e-09	178	178
NOD2	0.440887	7.31209e-10	7.99143e-09	178	178
SEZ6	-0.440883	7.3149e-10	7.99143e-09	178	170
TMCC2	-0.440865	7.32811e-10	8.00144e-09	178	178
UBA6	0.440837	7.34799e-10	8.01872e-09	178	178
POLR2J4	-0.440799	7.37595e-10	8.04479e-09	178	178
UBE2H	0.440723	7.43138e-10	8.10078e-09	178	178
COQ6	-0.440585	7.53291e-10	8.20692e-09	178	178
SPATA2L	-0.440568	7.5452e-10	8.21579e-09	178	178
TOR1AIP2	0.440538	7.56788e-10	8.23595e-09	178	178
MFAP5	0.440363	7.6992e-10	8.37425e-09	178	177
DNAH9	-0.440349	7.70948e-10	8.38083e-09	178	177
TSKU	0.44027	7.76969e-10	8.44164e-09	178	178
TSPAN7	-0.440244	7.78953e-10	8.45855e-09	178	178
WDR76	0.440203	7.82081e-10	8.48785e-09	178	178
RING1	-0.439884	8.07018e-10	8.75369e-09	178	178
C17orf76	-0.439857	8.09138e-10	8.77187e-09	178	178
GALT	-0.439759	8.16958e-10	8.8518e-09	178	178
EML5	-0.439718	8.20249e-10	8.88259e-09	178	178
PYGO1	0.439653	8.25512e-10	8.93468e-09	178	175
LEPROT	0.4395	8.37975e-10	9.06461e-09	178	178
ARX	-0.439476	8.3998e-10	9.08134e-09	178	172
THOP1	-0.439316	8.53245e-10	9.21971e-09	178	178
ADAM12	0.439241	8.59471e-10	9.28191e-09	178	178
DCI	-0.438957	8.83751e-10	9.53892e-09	178	178
LGALS3	0.438948	8.84516e-10	9.54196e-09	178	178
FAM116B	-0.438771	9.00003e-10	9.70374e-09	178	178
RBM14	-0.438679	9.0811e-10	9.78581e-09	178	178
APOBEC3C	0.438571	9.17711e-10	9.8785e-09	178	178
NCRNA00202	-0.438573	9.17544e-10	9.8785e-09	178	175
NHLRC2	0.438524	9.2198e-10	9.91906e-09	178	178
PHF20	0.438369	9.36062e-10	1.00596e-08	178	178
SLC25A45	-0.438373	9.35711e-10	1.00596e-08	178	178
IFT88	-0.438324	9.40137e-10	1.00979e-08	178	178
PITPNB	0.438267	9.45402e-10	1.0149e-08	178	178
TMEM91	-0.438147	9.56523e-10	1.02628e-08	178	178
C20orf201	-0.438098	9.61096e-10	1.03062e-08	178	102
EXT2	0.438085	9.62328e-10	1.03139e-08	178	178
DENND1A	-0.438058	9.64852e-10	1.03353e-08	178	178
ZNF672	-0.438041	9.66446e-10	1.03468e-08	178	178
VGLL3	0.438013	9.69088e-10	1.03695e-08	178	178
COMTD1	-0.437907	9.79163e-10	1.04716e-08	178	178
PCNP	0.43781	9.88491e-10	1.05656e-08	178	178
CPOX	0.437678	1.0013e-09	1.06968e-08	178	178
COL3A1	0.437527	1.01618e-09	1.08498e-08	178	178
SRRT	-0.437487	1.02009e-09	1.08858e-08	178	178
PPP1R16A	-0.437434	1.02539e-09	1.09364e-08	178	178
MPZL3	0.43742	1.02678e-09	1.09453e-08	178	177
UBXN11	-0.437406	1.02821e-09	1.09546e-08	178	178
PTPRN	-0.437384	1.03037e-09	1.09717e-08	178	178
GDAP1L1	-0.437366	1.03219e-09	1.09852e-08	178	172
ISYNA1	-0.437257	1.04326e-09	1.10971e-08	178	178
C1orf213	-0.437249	1.04403e-09	1.10993e-08	178	178
PHF6	0.43721	1.04799e-09	1.11354e-08	178	178
OPN3	0.437192	1.04987e-09	1.11494e-08	178	178
IRX1	-0.437096	1.05963e-09	1.1247e-08	178	141
DPY19L1	0.437009	1.06868e-09	1.1337e-08	178	178
LRCH4	-0.436867	1.08357e-09	1.14887e-08	178	178
RHBDL2	0.436816	1.08896e-09	1.15397e-08	178	178
MITF	0.436793	1.09137e-09	1.15591e-08	178	178
DNAJB14	0.436732	1.09789e-09	1.16219e-08	178	178
LOC100131691	-0.43672	1.09914e-09	1.16289e-08	178	178
RBMS1	0.436694	1.10186e-09	1.16514e-08	178	178
CCDC138	0.436665	1.10497e-09	1.16781e-08	178	178
MICAL2	0.436607	1.11126e-09	1.17383e-08	178	178
ZMAT3	0.436536	1.11898e-09	1.18136e-08	178	178
ATG3	0.436507	1.12211e-09	1.18299e-08	178	178
GPR137	-0.436505	1.12233e-09	1.18299e-08	178	178
KIAA1430	0.436507	1.12211e-09	1.18299e-08	178	178
FAM47E	-0.436497	1.12322e-09	1.18326e-08	178	177
NMI	0.436492	1.12378e-09	1.18326e-08	178	178
PDK2	-0.436384	1.13555e-09	1.19501e-08	178	178
ERAS	-0.436292	1.14574e-09	1.2051e-08	178	138
PEX11G	-0.436156	1.16099e-09	1.22049e-08	178	178
BTBD10	0.436069	1.17084e-09	1.23019e-08	178	178
MGC16703	-0.436018	1.17659e-09	1.23558e-08	178	175
CMTM7	0.435961	1.18308e-09	1.24173e-08	178	178
CYHR1	-0.435914	1.18849e-09	1.24674e-08	178	178
CHSY3	0.435885	1.19187e-09	1.24963e-08	178	178
EFNB2	0.435874	1.19317e-09	1.25033e-08	178	178
C16orf86	-0.435826	1.19866e-09	1.25507e-08	178	178
NDUFA13	-0.435824	1.19896e-09	1.25507e-08	178	178
HPCA	-0.435813	1.20025e-09	1.25576e-08	178	178
ETV3	0.435799	1.20188e-09	1.25679e-08	178	178
SNPH	-0.435711	1.21216e-09	1.26688e-08	178	178
CHRNB2	-0.435685	1.21522e-09	1.26892e-08	178	178
RAB40C	-0.435678	1.21604e-09	1.26892e-08	178	178
TGIF1	0.435682	1.21557e-09	1.26892e-08	178	178
PARVA	0.435624	1.22236e-09	1.27484e-08	178	178
AIM1	0.435528	1.2338e-09	1.28542e-08	178	178
MYL7	-0.435533	1.23316e-09	1.28542e-08	178	41
TK1	0.435509	1.23606e-09	1.28709e-08	178	178
2021-03-05	0.435496	1.23762e-09	1.28803e-08	178	178
P2RY11	-0.435387	1.25071e-09	1.30097e-08	178	177
CSNK1D	-0.435377	1.25198e-09	1.30162e-08	178	178
ASAP1	0.435331	1.25749e-09	1.30665e-08	178	178
SSTR2	-0.435261	1.26612e-09	1.31493e-08	178	178
VMAC	-0.435049	1.29224e-09	1.34135e-08	178	178
BNIP2	0.434987	1.30009e-09	1.34832e-08	178	178
WNT5A	0.434985	1.30031e-09	1.34832e-08	178	178
ECD	0.434964	1.30297e-09	1.35037e-08	178	178
WNT2	0.434957	1.30381e-09	1.35052e-08	178	175
ANKRD16	-0.434878	1.31379e-09	1.36015e-08	178	178
ALKBH5	-0.434854	1.31681e-09	1.36257e-08	178	178
MFHAS1	0.434822	1.32091e-09	1.36609e-08	178	178
SLC35A3	0.434809	1.32253e-09	1.36705e-08	178	178
TEKT4	-0.434784	1.32582e-09	1.36973e-08	178	177
COL11A1	0.43473	1.33269e-09	1.37611e-08	178	175
ZSWIM5	-0.434697	1.33692e-09	1.37976e-08	178	178
NDC80	0.434661	1.34167e-09	1.38394e-08	178	178
C20orf165	-0.434564	1.35426e-09	1.3962e-08	178	177
HKR1	-0.434546	1.35657e-09	1.39786e-08	178	178
ZNF232	-0.434499	1.36271e-09	1.40345e-08	178	178
C15orf42	0.434483	1.36481e-09	1.40488e-08	178	178
WDR44	0.434437	1.37089e-09	1.4104e-08	178	178
EDNRA	0.43432	1.38643e-09	1.42565e-08	178	178
NCALD	-0.434312	1.38749e-09	1.426e-08	178	178
OBFC2A	0.434237	1.39766e-09	1.4357e-08	178	178
CBLB	0.434185	1.40461e-09	1.4421e-08	178	178
ANAPC1	0.434136	1.41127e-09	1.44745e-08	178	178
FOXP1	0.434136	1.41129e-09	1.44745e-08	178	178
LOC100131434	-0.434027	1.42614e-09	1.46193e-08	178	178
ENHO	-0.434011	1.42837e-09	1.46345e-08	178	177
PCYOX1L	-0.43398	1.43262e-09	1.46705e-08	178	178
TSSC4	-0.433897	1.44407e-09	1.47801e-08	178	178
FUZ	-0.433873	1.44746e-09	1.47994e-08	178	178
PIAS4	-0.433874	1.44735e-09	1.47994e-08	178	178
CCNA2	0.4338	1.45771e-09	1.48965e-08	178	178
DEPDC1B	0.433788	1.45932e-09	1.49053e-08	178	178
GRM4	-0.433688	1.47353e-09	1.50427e-08	178	174
DHX30	-0.433658	1.47774e-09	1.50778e-08	178	178
RAB17	-0.433563	1.49125e-09	1.52078e-08	178	178
SEC61A2	-0.433446	1.50811e-09	1.53718e-08	178	178
SPRYD3	-0.4334	1.51483e-09	1.54256e-08	178	178
WDR75	0.433399	1.51494e-09	1.54256e-08	178	178
PSEN2	-0.433386	1.51685e-09	1.5437e-08	178	178
BAIAP3	-0.43338	1.51774e-09	1.54382e-08	178	178
SGSH	-0.433333	1.52466e-09	1.55006e-08	178	178
PTPLB	0.433289	1.53111e-09	1.55581e-08	178	178
MAMDC4	-0.433259	1.53554e-09	1.55951e-08	178	178
RAB9A	0.433239	1.53847e-09	1.56169e-08	178	178
C6orf132	0.433209	1.54291e-09	1.56539e-08	178	177
CD44	0.433113	1.55722e-09	1.57911e-08	178	178
SCAF1	-0.433057	1.56553e-09	1.58672e-08	178	178
ARL4C	0.433036	1.56871e-09	1.58912e-08	178	178
KLC2	-0.433008	1.57294e-09	1.59259e-08	178	178
CHST11	0.432984	1.57659e-09	1.59547e-08	178	178
SRFBP1	0.432912	1.58752e-09	1.60571e-08	178	178
C20orf135	-0.432892	1.59054e-09	1.60794e-08	178	178
CEMP1	-0.43283	1.60002e-09	1.61641e-08	178	178
SFRS14	-0.432827	1.60055e-09	1.61641e-08	178	178
OASL	0.432796	1.60533e-09	1.62041e-08	178	178
GNA15	0.432787	1.60674e-09	1.621e-08	178	178
CLIP1	0.432647	1.6284e-09	1.64202e-08	178	178
PATZ1	-0.432634	1.63037e-09	1.64317e-08	178	178
RPAP2	0.432577	1.63938e-09	1.6514e-08	178	178
POLR2D	0.432545	1.64444e-09	1.65566e-08	178	178
LPHN1	-0.432525	1.64754e-09	1.65794e-08	178	178
SLC38A2	0.432457	1.65833e-09	1.66794e-08	178	178
RPS10P7	-0.432418	1.66446e-09	1.67326e-08	178	178
TLR6	0.43241	1.66573e-09	1.67369e-08	178	178
NCRNA00120	0.432389	1.66911e-09	1.67623e-08	178	178
ZNF335	-0.432333	1.67806e-09	1.68437e-08	178	178
CYB5D1	-0.432324	1.67956e-09	1.68502e-08	178	178
MTMR9L	-0.432311	1.68161e-09	1.68567e-08	178	178
PPT2	-0.432309	1.68192e-09	1.68567e-08	178	178
NUBP2	-0.432299	1.68367e-09	1.68657e-08	178	178
PEBP1	-0.432257	1.69043e-09	1.69248e-08	178	178
DKFZP686I15217	-0.432239	1.69327e-09	1.69447e-08	178	178
C2orf14	-0.432224	1.69568e-09	1.69602e-08	178	54
CASP4	0.432161	1.70603e-09	1.70551e-08	178	178
NGFRAP1	-0.432138	1.70966e-09	1.70828e-08	178	178
TRIM38	0.432103	1.71552e-09	1.71326e-08	178	178
ZNFX1	0.432055	1.72335e-09	1.72022e-08	178	178
NCDN	-0.431989	1.73426e-09	1.73024e-08	178	178
GTPBP5	-0.431917	1.74626e-09	1.74133e-08	178	178
ZNF10	-0.431899	1.74931e-09	1.74349e-08	178	178
TIGD5	-0.431867	1.75463e-09	1.74791e-08	178	178
GNAZ	-0.431853	1.75702e-09	1.74941e-08	178	178
DSG3	0.431727	1.7783e-09	1.7697e-08	178	171
FBXO9	-0.431574	1.80448e-09	1.79486e-08	178	178
DHRS4	-0.431565	1.80599e-09	1.79546e-08	178	178
TCEAL6	-0.431547	1.80919e-09	1.79774e-08	178	178
ADAM29	-0.431443	1.82721e-09	1.81457e-08	178	114
PPP2R3A	0.431439	1.82797e-09	1.81457e-08	178	178
AGAP6	-0.431374	1.83924e-09	1.82484e-08	178	178
QKI	0.431357	1.84229e-09	1.82696e-08	178	178
SUMO3	0.431255	1.86021e-09	1.8438e-08	178	178
NSUN5P1	-0.431179	1.87389e-09	1.85643e-08	178	178
RBBP8	0.431159	1.87741e-09	1.85898e-08	178	178
C5orf49	-0.431071	1.89317e-09	1.87365e-08	178	177
[truncated: 17,776 more rows]
