# Supplementary material for: Systematic Characterization of the Clinical Relevance of KPNA4 in Pancreatic Ductal Adenocarcinoma
Source: Front Oncol. 2022 Mar 29;12:834728. doi: 10.3389/fonc.2022.834728 (PMC9002131; doi:10.3389/fonc.2022.834728)
Supplement: Supplementary file 6 [file Table_5.xlsx]

## Sheet: GSEA_MSigDb_result
Supplementary Table 5. The result of GSEA on TCGA PDAC samples grouped by KPNA4 expression.
ID	Description	setSize	enrichmentScore	NES	pvalue	p.adjust	qvalues	rank	leading_edge	core_enrichment
HALLMARK_E2F_TARGETS	HALLMARK_E2F_TARGETS	195	0.539468	2.38879	1e-10	8.12373e-10	4.44667e-10	3345	tags=45%, list=20%, signal=36%	3159/7153/9787/10051/55635/4173/81624/701/6241/3161/1062/29127/84296/983/11113/9833/4171/29028/23594/4288/1164/332/7083/79733/10733/11004/10635/146909/675/1111/9133/580/9700/6790/5591/4001/7465/1033/24137/3070/9837/57122/7913/10615/5347/4436/79075/5558/4683/11051/253714/10606/4085/64858/4605/1163/29089/10274/4176/81611/5885/5983/7112/10527/3838/9319/7514/1965/147841/7374/6941/4175/3930/991/7037/5…
HALLMARK_EPITHELIAL_MESENCHYMAL_TRANSITION	HALLMARK_EPITHELIAL_MESENCHYMAL_TRANSITION	197	0.468931	2.07898	1e-10	8.12373e-10	4.44667e-10	2512	tags=42%, list=15%, signal=36%	22943/4638/26585/3909/3918/2247/4907/3673/3690/2316/7052/3688/5021/627/6876/10631/3685/10398/1294/5352/7169/3576/800/3624/2335/5744/6695/3678/3371/3486/4017/6591/10486/7168/374/5329/56937/1462/6385/4853/2201/4323/7045/2014/59/2191/1303/5054/3915/2669/7474/7412/4015/50863/115908/813/6444/7171/1293/355/51330/10979/11010/1282/7057/8038/2303/3693/11167/667/960/25878/1290/4982/7058/7128/1289/871/4176/…
HALLMARK_G2M_CHECKPOINT	HALLMARK_G2M_CHECKPOINT	189	0.566814	2.51276	1e-10	8.12373e-10	4.44667e-10	4264	tags=59%, list=26%, signal=44%	3159/10721/7153/3226/10051/7272/9585/699/55872/22974/990/8438/4751/9493/3161/1062/29127/983/4171/4088/56992/23594/4288/1164/332/51203/1063/1058/10733/11004/890/6713/9055/6491/675/3832/1111/1871/81539/4853/9133/580/9700/9462/6790/3619/4001/10024/9156/1033/24137/7150/11065/3091/5347/5558/8318/1946/4085/4605/1432/22823/1163/10274/595/9994/5885/7112/3838/7514/1810/3799/4175/3930/991/10592/5926/9232/4…
HALLMARK_INTERFERON_GAMMA_RESPONSE	HALLMARK_INTERFERON_GAMMA_RESPONSE	198	0.460723	2.05926	1e-10	8.12373e-10	4.44667e-10	4410	tags=47%, list=27%, signal=35%	5743/163351/3620/9934/8638/55024/8767/8743/7130/4940/57162/5292/969/3433/91543/54739/54625/7127/115361/10135/952/55601/7412/219285/3091/355/4939/10561/841/26524/8202/3662/6772/81030/3431/64135/9830/3574/57169/9636/3429/57674/4061/5610/10964/7128/6890/23586/9111/9688/5321/3455/5770/3437/669/3383/5359/129607/10875/3695/5214/4860/64761/29126/3434/10392/57823/4615/84166/8082/87178/94240/85441/64108/8…
HALLMARK_MITOTIC_SPINDLE	HALLMARK_MITOTIC_SPINDLE	198	0.520251	2.32533	1e-10	8.12373e-10	4.44667e-10	3798	tags=46%, list=23%, signal=36%	54443/1894/55785/7153/2316/9787/10051/54509/7272/9585/699/10276/22974/9735/23607/4751/2317/9493/1062/29127/983/7430/7414/56992/332/81/51203/1063/4690/23012/11004/9055/675/3832/4853/9133/9700/6249/9462/6790/5922/3619/4001/5921/64857/382/23022/24137/394/6624/7204/84376/5347/163786/6093/55704/9411/10611/667/6711/51199/10565/4643/201176/253260/1739/2017/10006/3799/9793/4627/10928/5829/151987/121512/5…
HALLMARK_TNFA_SIGNALING_VIA_NFKB	HALLMARK_TNFA_SIGNALING_VIA_NFKB	198	0.494461	2.21006	1e-10	8.12373e-10	4.44667e-10	2999	tags=40%, list=18%, signal=33%	5743/5328/3914/8061/9334/10725/8767/3624/5966/3949/23529/23645/4088/3371/330/7130/3976/5055/8553/374/8942/22822/5329/1316/56937/6385/51278/7124/969/1906/10221/25976/8744/3433/11080/182/7127/23764/6515/3606/10135/5054/2669/4084/1846/604/57018/10010/5791/51561/10611/64135/467/960/24145/2683/329/9314/9322/2355/7128/1942/5209/595/2150/8837/25816/6890/23586/7422/3383/1839/4929/4780/80176/50486/1844/21…
HALLMARK_PANCREAS_BETA_CELLS	HALLMARK_PANCREAS_BETA_CELLS	40	-0.831483	-2.27346	1.13732e-10	8.12373e-10	4.44667e-10	1028	tags=60%, list=6%, signal=56%	5078/2641/3651/6812/3670/6750/3170/1641/5080/50674/4825/3630/57818/4760/5126/2645/3375/10590/1113/6833/5063/5122/3642/4821
HALLMARK_APICAL_JUNCTION	HALLMARK_APICAL_JUNCTION	192	0.391859	1.74674	7.64601e-07	4.77876e-06	2.61574e-06	2688	tags=36%, list=16%, signal=30%	72/9074/2318/1308/347902/1041/3909/3918/1001/1297/3673/3691/794/3914/3675/54509/70/8754/3688/10205/7781/10398/7087/7414/3667/81/149461/253559/5097/1462/3728/87/8935/247/7045/4478/5921/51474/91624/7412/1265/24146/1825/999/6624/1500/143903/9073/7408/5788/5010/1495/10487/4982/2683/1758/1432/1956/2200/6237/649/64398/7082/51208/10109/1739/5291/4627/3383
HALLMARK_INTERFERON_ALPHA_RESPONSE	HALLMARK_INTERFERON_ALPHA_RESPONSE	95	0.499484	2.10344	9.32263e-07	5.17924e-06	2.83495e-06	4462	tags=52%, list=27%, signal=38%	54809/8638/8767/3433/91543/54625/2634/115361/55601/6402/4938/219285/10561/841/3431/64135/9830/3574/9636/3429/4061/5610/10964/83666/6890/9111/3437/1997/5359/129607/64761/135112/87178/8519/94240/85441/64108/10628/6773/4599/3669/27074/3627/961/10379/3659/3566/3600/85363
HALLMARK_TGF_BETA_SIGNALING	HALLMARK_TGF_BETA_SIGNALING	54	0.558075	2.06785	1.73601e-05	8.68007e-05	4.7512e-05	4161	tags=57%, list=25%, signal=43%	6498/6574/8412/9241/57154/23645/4088/56937/659/25937/5054/64750/999/11031/7057/6711/90/7082/1499/4053/2339/51742/6497/7046/51592/4091/7050/7071/6885/387/3397
HALLMARK_INFLAMMATORY_RESPONSE	HALLMARK_INFLAMMATORY_RESPONSE	196	0.331342	1.46688	0.000173428	0.000788307	0.000431494	2697	tags=30%, list=16%, signal=25%	2069/6098/4233/131566/4224/3690/5099/3656/3696/558/166929/3269/3576/196/8767/3624/5029/8743/3949/3678/6401/7130/3976/60675/5329/1316/9180/969/1906/8744/4323/2014/5732/3606/10135/5054/9966/4084/6402/27032/3932/3091/2769/64127/5791/133/2773/5663/4693/4061/5610/29933/7162/488/9111/10006/3383/136
HALLMARK_MTORC1_SIGNALING	HALLMARK_MTORC1_SIGNALING	194	0.316732	1.40651	0.000968312	0.00403463	0.00220843	3970	tags=36%, list=24%, signal=28%	6513/26136/699/205/3099/5352/4173/6241/27071/3949/23645/4171/8553/5163/6713/8935/3939/3157/6790/7296/54843/6515/10135/10622/3488/10097/10096/10962/5347/6016/5033/5230/9695/3329/10213/871/6917/3417/488/8833/7374/7037/2632/2023/10875/2181/2932/4860/4074/6652/1595/60481/120/5706/6533/993/23165/134429/80777/10963/3336/112399/23760/27101/6781/56902/6309/7852/2107/4783
HALLMARK_UV_RESPONSE_DN	HALLMARK_UV_RESPONSE_DN	138	0.347462	1.50637	0.00162311	0.00624274	0.00341708	3072	tags=33%, list=19%, signal=27%	4233/3690/857/5468/8821/390/627/4052/140609/7035/493/3949/4088/3667/6591/8553/10486/11343/4853/10401/5922/2274/302/5054/3915/50937/3488/27032/2064/861/10611/1290/1432/7082/5578/1739/1281/4363/136/1278/7048/6310/2152/1301/120/3037
HALLMARK_HYPOXIA	HALLMARK_HYPOXIA	189	0.313465	1.38963	0.00291823	0.0104222	0.0057048	2999	tags=38%, list=18%, signal=32%	1356/6275/5105/9590/857/6513/7052/3484/3219/26136/205/3099/5317/8609/23645/51129/3486/8553/5163/2651/5329/5292/1316/901/6385/25976/3939/2113/7045/6820/23764/6515/5507/302/5054/55818/4015/55276/8497/54800/5260/4214/5033/5230/133/5155/467/6478/5837/2355/7128/1289/1942/1956/5209/7162/23036/2239/5578/7422/9469/4627/136/2632/10397/2023/771/54206/5214/229/2152/57007
HALLMARK_ANDROGEN_RESPONSE	HALLMARK_ANDROGEN_RESPONSE	96	0.378299	1.59982	0.00349511	0.0116504	0.00637705	3564	tags=36%, list=21%, signal=29%	9590/3248/8821/3880/220/3685/4824/1021/3817/56937/11057/87/3157/27347/55839/10611/2773/2683/54407/8916/354/2005/595/25816/7520/10397/2181/6652/60481/10645/4094/6611/3856/6303/8031
HALLMARK_SPERMATOGENESIS	HALLMARK_SPERMATOGENESIS	111	-0.495443	-1.52266	0.00497134	0.0155354	0.00850361	2463	tags=27%, list=15%, signal=23%	10693/5037/7180/3595/4543/79696/84519/157807/4842/1080/3948/1630/8900/1132/116/4889/27285/135138/5443/11055/9892/419/3598/254263/1047/6447/29118/29106/27344/83445
HALLMARK_APOPTOSIS	HALLMARK_APOPTOSIS	158	0.309544	1.33509	0.00732173	0.0215345	0.0117873	4263	tags=43%, list=26%, signal=32%	2069/2944/5327/857/7153/7042/301/5366/2012/6574/8743/330/1806/1017/7124/969/3489/7465/3606/952/598/355/638/51330/841/2769/6093/8915/2064/51176/3958/5663/467/960/2065/3875/595/8837/6890/3459/7077/835/2149/672/1499/665/3148/4170/8682/6303/7078/837/637/10628/3669/6309/3301/5159/2107/5534/5058/3162/1649/4313/3482/9638/836/3659
HALLMARK_APICAL_SURFACE	HALLMARK_APICAL_SURFACE	42	0.44551	1.55601	0.0115455	0.0320708	0.0175545	2166	tags=38%, list=13%, signal=33%	6517/131566/27076/80274/22854/2625/102/4118/5329/55959/50617/51458/84632/1946/2050/2683
HALLMARK_P53_PATHWAY	HALLMARK_P53_PATHWAY	193	0.284471	1.25291	0.0134979	0.0355208	0.019443	2783	tags=24%, list=17%, signal=21%	8626/6275/9635/3872/6236/11202/3691/4071/1969/5268/64065/7039/100/1606/23645/3976/51278/10140/8744/247/677/5784/7421/4084/5912/8812/355/6667/79651/2810/6281/5791/23303/467/55240/22891/11059/1030/9314/1263/6382/6890/2149/23169/317/10397/1839
HALLMARK_KRAS_SIGNALING_DN	HALLMARK_KRAS_SIGNALING_DN	184	-0.426644	-1.35823	0.0156228	0.0390569	0.0213785	2269	tags=26%, list=14%, signal=23%	10777/29903/55190/7832/2044/7704/7038/79696/23031/1014/5020/5158/79917/55220/51168/4842/1630/8900/1280/5078/2261/6262/152/3963/57451/3485/8786/797/9992/8471/9127/242/1950/727/29930/3785/10991/2593/6620/398/4868/4625/495/51156/1360/1358/2813/1208
